# Supplementary material for: The genera Rugonectria and Thelonectria (Hypocreales, Nectriaceae) in China
Source: MycoKeys. 2019 Jul 1;55:101–20. doi: 10.3897/mycokeys.55.34527 (PMC6614169; doi:10.3897/mycokeys.55.34527)
Supplement: XML Treatment for Rugonectria microconidia [file mycokeys.55.34527-treatment1.xml]

<!DOCTYPE tp:taxon-treatment
  PUBLIC "-//TaxonX//DTD Taxonomic Treatment Publishing DTD v0 20100105//EN" "tax-treatment-NSO.dtd">
<tp:taxon-treatment xmlns:tp="http://www.plazi.org/taxpub"><tp:treatment-meta><kwd-group><label>Taxon classification</label><kwd><named-content xmlns:xlink="http://www.w3.org/1999/xlink" content-type="kingdom">Fungi</named-content></kwd><kwd><named-content xmlns:xlink="http://www.w3.org/1999/xlink" content-type="order">Hypocreales</named-content></kwd><kwd><named-content xmlns:xlink="http://www.w3.org/1999/xlink" content-type="family">Nectriaceae</named-content></kwd></kwd-group><mixed-citation publication-type="journal"><person-group><name><surname>Zeng</surname><given-names>Zhao-Qing</given-names></name><name><surname>Zhuang</surname><given-names>Wen-Ying</given-names></name></person-group><article-title>The genera <italic><tp:taxon-name><tp:taxon-name-part taxon-name-part-type="genus" reg="Rugonectria">Rugonectria</tp:taxon-name-part></tp:taxon-name></italic> and <italic><tp:taxon-name><tp:taxon-name-part taxon-name-part-type="genus" reg="Thelonectria">Thelonectria</tp:taxon-name-part></tp:taxon-name></italic> (<tp:taxon-name><tp:taxon-name-part taxon-name-part-type="order">Hypocreales</tp:taxon-name-part></tp:taxon-name>, <tp:taxon-name><tp:taxon-name-part taxon-name-part-type="family">Nectriaceae</tp:taxon-name-part></tp:taxon-name>) in China</article-title><source>MycoKeys</source><day>01</day><month>7</month><year>2019</year><volume>55</volume><fpage>101</fpage><lpage>120</lpage><pub-id pub-id-type="doi">10.3897/mycokeys.55.34527</pub-id></mixed-citation></tp:treatment-meta><tp:nomenclature><tp:taxon-name>
              <tp:taxon-name-part taxon-name-part-type="genus" reg="Rugonectria">Rugonectria</tp:taxon-name-part>
              <tp:taxon-name-part taxon-name-part-type="species" reg="microconidia">microconidia</tp:taxon-name-part>
            </tp:taxon-name><tp:taxon-authority>Z.Q. Zeng &amp; W.Y. Zhuang</tp:taxon-authority><tp:taxon-status xmlns:xlink="http://www.w3.org/1999/xlink" xlink:type="simple">sp. nov.</tp:taxon-status><xref ref-type="fig" rid="F2">Figure 2</xref></tp:nomenclature><tp:treatment-sec sec-type="Holotype" id="SECID0EMHAG"><title>Holotype.</title><p>CHINA. Hunan, Yizhang, Mangshan, (<named-content xmlns:xlink="http://www.w3.org/1999/xlink" content-type="dwc:verbatimCoordinates" xlink:type="simple"><named-content content-type="geo-json" specific-use="{&#34;type&#34;:&#34;Point&#34;,&#34;coordinates&#34;:[112.959619,24.965717]}" id="NCID0EVHAG" xlink:type="simple">24°57'56.58"N, 112°57'34.63"E</named-content></named-content>), alt. 700 m, on mossy bark, 26 October 2015, Z.Q. Zeng, X.C. Wang, K. Chen, Y.B. Zhang 10266 (<abbrev xmlns:xlink="http://www.w3.org/1999/xlink" content-type="institution" xlink:title="Herbarium Mycologicum Academiae Sinicae" id="ABBRID0E1HAG" xlink:type="simple">HMAS</abbrev> 254521); ex-type culture: <abbrev xmlns:xlink="http://www.w3.org/1999/xlink" content-type="institution" xlink:title="Herbarium Mycologicum Academiae Sinicae" id="ABBRID0E6HAG" xlink:type="simple">HMAS</abbrev> 247232.</p></tp:treatment-sec><tp:treatment-sec sec-type="Sequences" id="SECID0EEIAG"><title>Sequences.</title><p><abbrev xmlns:xlink="http://www.w3.org/1999/xlink" xlink:title="α-actin" id="ABBRID0EKIAG" xlink:type="simple">ACT</abbrev> (<ext-link xmlns:xlink="http://www.w3.org/1999/xlink" ext-link-type="gen" xlink:href="MF669044" xlink:type="simple">MF669044</ext-link>), <abbrev xmlns:xlink="http://www.w3.org/1999/xlink" xlink:title="internal transcribed spacer" id="ABBRID0EOIAG" xlink:type="simple">ITS</abbrev> (<ext-link xmlns:xlink="http://www.w3.org/1999/xlink" ext-link-type="gen" xlink:href="MF669050" xlink:type="simple">MF669050</ext-link>), <abbrev xmlns:xlink="http://www.w3.org/1999/xlink" xlink:title="nuclear ribosomal large subunit" id="ABBRID0ESIAG" xlink:type="simple">LSU</abbrev> (<ext-link xmlns:xlink="http://www.w3.org/1999/xlink" ext-link-type="gen" xlink:href="MF669052" xlink:type="simple">MF669052</ext-link>) and RPB1 (<ext-link xmlns:xlink="http://www.w3.org/1999/xlink" ext-link-type="gen" xlink:href="MF669056" xlink:type="simple">MF669056</ext-link>).</p></tp:treatment-sec><tp:treatment-sec sec-type="etymology" id="SECID0EWIAG"><title>Etymology.</title><p>The specific epithet refers to the microconidia produced in culture.</p></tp:treatment-sec><tp:treatment-sec sec-type="description" id="SECID0EFJAG"><title>Description.</title><p>Mycelium not visible around ascomata or on natural substrata. Ascomata superficial, gregarious, with basal stroma, pyriform to subglobose, non-papillate, yellow to orange, often with a darker red ostiolar area when dry, turning dark red in <abbrev xmlns:xlink="http://www.w3.org/1999/xlink" xlink:title="potassium hydroxide" id="ABBRID0ELJAG" xlink:type="simple">KOH</abbrev>, becoming slightly yellow in <abbrev xmlns:xlink="http://www.w3.org/1999/xlink" xlink:title="lactic acid" id="ABBRID0EPJAG" xlink:type="simple">LA</abbrev>, 421–549 × 333–470 μm (n = 8). Perithecial surface warted, 30–93 µm thick, of textura globulosa to textura angularis, cells 10–27 × 8–18 µm, walls 1.5–2.5 µm thick. Perithecial wall of two layers, 45–70 µm thick, outer layer 25–45 µm thick, of textura globulosa to textura angularis; inner layer 7–25 µm thick, of textura prismatica. Asci unitunicate, clavate, 8-spored, 93–130 × (11–)15–25 µm (112.6 ± 12.6 × 18.9 ± 3.2 μm). Ascospores ellipsoid to broadly ellipsoid, 1-septate, striate, uniseriate or biseriate above and uniseriate below, hyaline, 20–28 × 8–12 µm (24.0 ± 2.0 × 10.1 ± 0.9 μm). Colony on <abbrev xmlns:xlink="http://www.w3.org/1999/xlink" xlink:title="potato dextrose agar" id="ABBRID0ETJAG" xlink:type="simple">PDA</abbrev> 42 mm diameter after 7 d under daylight at 25 °C, surface velvety, with white aerial mycelium, producing pale pinkish pigment in medium. Colony on <abbrev xmlns:xlink="http://www.w3.org/1999/xlink" xlink:title="synthetic nutrient-poor agar" id="ABBRID0EXJAG" xlink:type="simple">SNA</abbrev> reaches 40 mm diameter after 7 d under daylight at 25 °C, surface with sparse whitish aerial mycelium. Conidiophores simply branched, 18–50 × 2–3 μm. Microconidia allantoid to rod shaped, slightly curved, 0(1–2)-septate, 3–14(–18) × 1.2–2.5(–3) μm (6.7 ± 3.1 × 1.6 ± 0.4 μm).</p><fig id="F2" position="float" orientation="portrait"><label>Figure 2.</label><caption><p><italic><tp:taxon-name><tp:taxon-name-part taxon-name-part-type="genus" reg="Rugonectria">Rugonectria</tp:taxon-name-part><tp:taxon-name-part taxon-name-part-type="species" reg="microconidia">microconidia</tp:taxon-name-part></tp:taxon-name></italic><bold>a–d</bold> ascomata on natural substratum <bold>e</bold> colony on <abbrev xmlns:xlink="http://www.w3.org/1999/xlink" xlink:title="potato dextrose agar" id="ABBRID0ESKAG" xlink:type="simple">PDA</abbrev><bold>f</bold> colony on <abbrev xmlns:xlink="http://www.w3.org/1999/xlink" xlink:title="synthetic nutrient-poor agar" id="ABBRID0EYKAG" xlink:type="simple">SNA</abbrev><bold>g, h</bold> median section through perithecium <bold>i–k</bold> asci with ascospores <bold>l–o</bold> ascospores <bold>p–s</bold> conidiophores and conidia <bold>t, u</bold> conidiogenous cells and conidia <bold>v, w</bold> microconidia. Scale bars: 0.5 mm (<bold>a–d</bold>); 50 μm (<bold>g, h</bold>); 10 μm (<bold>i–w</bold>).</p></caption><graphic xmlns:xlink="http://www.w3.org/1999/xlink" xlink:href="mycokeys-55-101-g002.jpg" position="float" orientation="portrait" xlink:type="simple" id="oo_314520.jpg"/></fig></tp:treatment-sec><tp:treatment-sec sec-type="habitat" id="SECID0E3LAG"><title>Habitat.</title><p>On mossy bark.</p></tp:treatment-sec><tp:treatment-sec sec-type="distribution" id="SECID0EBMAG"><title>Distribution.</title><p>Asia (China).</p></tp:treatment-sec><tp:treatment-sec sec-type="notes" id="SECID0EGMAG"><title>Notes.</title><p>The non-papillate perithecia with warted surface, clavate asci with ellipsoidal to broadly ellipsoidal, uniseptate, striate ascospores, as well as our molecular data, suggest that this species belongs to <italic><tp:taxon-name><tp:taxon-name-part taxon-name-part-type="genus" reg="Rugonectria">Rugonectria</tp:taxon-name-part></tp:taxon-name></italic> (<xref ref-type="bibr" rid="B6">Chaverri et al. 2011</xref>). Amongst the known species of the genus, <italic><tp:taxon-name><tp:taxon-name-part taxon-name-part-type="genus" reg="Rugonectria">R.</tp:taxon-name-part><tp:taxon-name-part taxon-name-part-type="species" reg="microconidia">microconidia</tp:taxon-name-part></tp:taxon-name></italic> is morphologically most similar to the type species, <italic><tp:taxon-name><tp:taxon-name-part taxon-name-part-type="genus" reg="Rugonectria">R.</tp:taxon-name-part><tp:taxon-name-part taxon-name-part-type="species" reg="rugulosa">rugulosa</tp:taxon-name-part></tp:taxon-name></italic>, in having gregarious, warted, orange perithecia often with a dark red ostiole when dry (<xref ref-type="bibr" rid="B28">Samuels et al. 1990</xref>; <xref ref-type="bibr" rid="B29">Samuels and Brayford 1994</xref>). The newly described species differs in having asci that are 93–130 × (11–)15–25 µm and larger than those of <italic><tp:taxon-name><tp:taxon-name-part taxon-name-part-type="genus" reg="Rugonectria">R.</tp:taxon-name-part><tp:taxon-name-part taxon-name-part-type="species" reg="rugulosa">rugulosa</tp:taxon-name-part></tp:taxon-name></italic> that are (53–)64–83(–95) × (7.5–)11.3–15.5(–17) µm. In addition, the ascospores of <italic><tp:taxon-name><tp:taxon-name-part taxon-name-part-type="genus" reg="Rugonectria">R.</tp:taxon-name-part><tp:taxon-name-part taxon-name-part-type="species" reg="microconidia">microconidia</tp:taxon-name-part></tp:taxon-name></italic> are also larger, 20–28 × 8–12 µm, while those of <italic><tp:taxon-name><tp:taxon-name-part taxon-name-part-type="genus" reg="Rugonectria">R.</tp:taxon-name-part><tp:taxon-name-part taxon-name-part-type="species" reg="rugulosa">rugulosa</tp:taxon-name-part></tp:taxon-name></italic> are (10–)13.5–18(–24) × (3.3–)4.7–6.7(–10) µm. Unlike <italic><tp:taxon-name><tp:taxon-name-part taxon-name-part-type="genus" reg="Rugonectria">R.</tp:taxon-name-part><tp:taxon-name-part taxon-name-part-type="species" reg="microconidia">microconidia</tp:taxon-name-part></tp:taxon-name></italic>, <italic><tp:taxon-name><tp:taxon-name-part taxon-name-part-type="genus" reg="Rugonectria">R.</tp:taxon-name-part><tp:taxon-name-part taxon-name-part-type="species" reg="rugulosa">rugulosa</tp:taxon-name-part></tp:taxon-name></italic> does not produce macroconidia in culture (<xref ref-type="bibr" rid="B28">Samuels et al. 1990</xref>; <xref ref-type="bibr" rid="B29">Samuels and Brayford 1994</xref>). Sequence comparisons reveal that there are 21 bp, 21 bp, 12 bp and 22 bp divergences in the <abbrev xmlns:xlink="http://www.w3.org/1999/xlink" xlink:title="α-actin" id="ABBRID0EUPAG" xlink:type="simple">ACT</abbrev>, <abbrev xmlns:xlink="http://www.w3.org/1999/xlink" xlink:title="internal transcribed spacer" id="ABBRID0EYPAG" xlink:type="simple">ITS</abbrev>, <abbrev xmlns:xlink="http://www.w3.org/1999/xlink" xlink:title="nuclear ribosomal large subunit" id="ABBRID0E3PAG" xlink:type="simple">LSU</abbrev> and RPB1 regions, respectively, between <italic><tp:taxon-name><tp:taxon-name-part taxon-name-part-type="genus" reg="Rugonectria">R.</tp:taxon-name-part><tp:taxon-name-part taxon-name-part-type="species" reg="microconidia">microconidia</tp:taxon-name-part></tp:taxon-name></italic> and <italic><tp:taxon-name><tp:taxon-name-part taxon-name-part-type="genus" reg="Rugonectria">R.</tp:taxon-name-part><tp:taxon-name-part taxon-name-part-type="species" reg="rugulosa">rugulosa</tp:taxon-name-part></tp:taxon-name></italic> (YH1001). Both morphological and molecular data suggest that these species are distinct.</p></tp:treatment-sec><ref-list><ref id="B6"><mixed-citation xmlns:xlink="http://www.w3.org/1999/xlink" xlink:type="simple"><person-group><name name-style="western"><surname>Chaverri</surname><given-names>P</given-names></name><name name-style="western"><surname>Salgado</surname><given-names>C</given-names></name><name name-style="western"><surname>Hirooka</surname><given-names>Y</given-names></name><name name-style="western"><surname>Rossman</surname><given-names>AY</given-names></name><name name-style="western"><surname>Samuels</surname><given-names>GJ</given-names></name></person-group> (<year>2011</year>) <article-title>Delimitation of <italic><tp:taxon-name><tp:taxon-name-part taxon-name-part-type="genus">Neonectria</tp:taxon-name-part></tp:taxon-name></italic> and <italic><tp:taxon-name><tp:taxon-name-part taxon-name-part-type="genus">Cylindrocarpon</tp:taxon-name-part></tp:taxon-name></italic> (<tp:taxon-name><tp:taxon-name-part taxon-name-part-type="family">Nectriaceae</tp:taxon-name-part></tp:taxon-name>, <tp:taxon-name><tp:taxon-name-part taxon-name-part-type="order">Hypocreales</tp:taxon-name-part></tp:taxon-name>, <tp:taxon-name><tp:taxon-name-part taxon-name-part-type="phylum">Ascomycota</tp:taxon-name-part></tp:taxon-name>) and related genera with <italic><tp:taxon-name><tp:taxon-name-part taxon-name-part-type="genus">Cylindrocarpon</tp:taxon-name-part></tp:taxon-name></italic>-like anamorphs.</article-title><source>Studies in Mycology</source><volume>68</volume>: <fpage>57</fpage>–<lpage>68</lpage>. <ext-link xlink:type="simple" ext-link-type="doi" xlink:href="10.3114/sim.2011.68.03">https://doi.org/10.3114/sim.2011.68.03</ext-link></mixed-citation></ref><ref id="B28"><mixed-citation xmlns:xlink="http://www.w3.org/1999/xlink" xlink:type="simple"><person-group><name name-style="western"><surname>Samuels</surname><given-names>GJ</given-names></name><name name-style="western"><surname>Doi</surname><given-names>Y</given-names></name><name name-style="western"><surname>Rogerson</surname><given-names>CT</given-names></name></person-group> (<year>1990</year>) <article-title><tp:taxon-name><tp:taxon-name-part taxon-name-part-type="order">Hypocreales</tp:taxon-name-part></tp:taxon-name>.</article-title><source>Memoirs of the New York Botanical Garden</source><volume>59</volume>: <fpage>6</fpage>–<lpage>108</lpage>.</mixed-citation></ref><ref id="B29"><mixed-citation xmlns:xlink="http://www.w3.org/1999/xlink" xlink:type="simple"><person-group><name name-style="western"><surname>Samuels</surname><given-names>GJ</given-names></name><name name-style="western"><surname>Brayford</surname><given-names>D</given-names></name></person-group> (<year>1994</year>) <article-title>Species of <italic><tp:taxon-name><tp:taxon-name-part taxon-name-part-type="genus">Nectria</tp:taxon-name-part></tp:taxon-name></italic> (<italic>sensu lato</italic>) with red perithecia and striate ascospores.</article-title><source>Sydowia</source><volume>46</volume>: <fpage>75</fpage>–<lpage>161</lpage>.</mixed-citation></ref></ref-list></tp:taxon-treatment>
