# Supplementary material for: The genera Rugonectria and Thelonectria (Hypocreales, Nectriaceae) in China
Source: MycoKeys. 2019 Jul 1;55:101–20. doi: 10.3897/mycokeys.55.34527 (PMC6614169; doi:10.3897/mycokeys.55.34527)
Supplement: XML Treatment for Rugonectria rugulosa [file mycokeys.55.34527-treatment2.xml]

<!DOCTYPE tp:taxon-treatment
  PUBLIC "-//TaxonX//DTD Taxonomic Treatment Publishing DTD v0 20100105//EN" "tax-treatment-NSO.dtd">
<tp:taxon-treatment xmlns:tp="http://www.plazi.org/taxpub"><tp:treatment-meta><kwd-group><label>Taxon classification</label><kwd><named-content xmlns:xlink="http://www.w3.org/1999/xlink" content-type="kingdom">Fungi</named-content></kwd><kwd><named-content xmlns:xlink="http://www.w3.org/1999/xlink" content-type="order">Hypocreales</named-content></kwd><kwd><named-content xmlns:xlink="http://www.w3.org/1999/xlink" content-type="family">Nectriaceae</named-content></kwd></kwd-group><mixed-citation publication-type="journal"><person-group><name><surname>Zeng</surname><given-names>Zhao-Qing</given-names></name><name><surname>Zhuang</surname><given-names>Wen-Ying</given-names></name></person-group><article-title>The genera <italic><tp:taxon-name><tp:taxon-name-part taxon-name-part-type="genus" reg="Rugonectria">Rugonectria</tp:taxon-name-part></tp:taxon-name></italic> and <italic><tp:taxon-name><tp:taxon-name-part taxon-name-part-type="genus" reg="Thelonectria">Thelonectria</tp:taxon-name-part></tp:taxon-name></italic> (<tp:taxon-name><tp:taxon-name-part taxon-name-part-type="order">Hypocreales</tp:taxon-name-part></tp:taxon-name>, <tp:taxon-name><tp:taxon-name-part taxon-name-part-type="family">Nectriaceae</tp:taxon-name-part></tp:taxon-name>) in China</article-title><source>MycoKeys</source><day>01</day><month>7</month><year>2019</year><volume>55</volume><fpage>101</fpage><lpage>120</lpage><pub-id pub-id-type="doi">10.3897/mycokeys.55.34527</pub-id></mixed-citation></tp:treatment-meta><tp:nomenclature><tp:taxon-name>
              <tp:taxon-name-part taxon-name-part-type="genus" reg="Rugonectria">Rugonectria</tp:taxon-name-part>
              <tp:taxon-name-part taxon-name-part-type="species" reg="rugulosa">rugulosa</tp:taxon-name-part>
            </tp:taxon-name><tp:taxon-authority>(Pat. &amp; Gaillard) Samuels, P. Chaverri &amp; C. Salgado, in Chaverri, Salgado, Hirooka, Rossman &amp; Samuels, Stud. Mycol. 68: 73, 2011</tp:taxon-authority><tp:nomenclature-citation-list><tp:nomenclature-citation><tp:taxon-name>
                  <tp:taxon-name-part taxon-name-part-type="genus" reg="Nectria"/>
                  <tp:taxon-name-part taxon-name-part-type="species" reg="rugulosa"/>
                </tp:taxon-name><comment>≡ <tp:taxon-name><tp:taxon-name-part taxon-name-part-type="genus" reg="Nectria">Nectria</tp:taxon-name-part><tp:taxon-name-part taxon-name-part-type="species" reg="rugulosa">rugulosa</tp:taxon-name-part></tp:taxon-name> Pat. &amp; Gaillard, Bull. Soc. Mycol. Fr. 5(4): 115, 1890. </comment></tp:nomenclature-citation><tp:nomenclature-citation><tp:taxon-name>
                  <tp:taxon-name-part taxon-name-part-type="genus" reg="Neonectria"/>
                  <tp:taxon-name-part taxon-name-part-type="species" reg="rugulosa"/>
                </tp:taxon-name><comment>≡ <tp:taxon-name><tp:taxon-name-part taxon-name-part-type="genus" reg="Neonectria">Neonectria</tp:taxon-name-part><tp:taxon-name-part taxon-name-part-type="species" reg="rugulosa">rugulosa</tp:taxon-name-part></tp:taxon-name> (Pat. &amp; Gaillard) Mantiri &amp; Samuels, in Mantiri, Samuels, Rahe &amp; Honda, Can. J. Bot. 79(3): 339, 2001. </comment></tp:nomenclature-citation><tp:nomenclature-citation><tp:taxon-name>
                  <tp:taxon-name-part taxon-name-part-type="genus" reg="Cylindrocarpon"/>
                  <tp:taxon-name-part taxon-name-part-type="species" reg="rugulosum"/>
                </tp:taxon-name><comment>= <tp:taxon-name><tp:taxon-name-part taxon-name-part-type="genus" reg="Cylindrocarpon">Cylindrocarpon</tp:taxon-name-part><tp:taxon-name-part taxon-name-part-type="species" reg="rugulosum">rugulosum</tp:taxon-name-part></tp:taxon-name> Brayford &amp; Samuels, in Samuels &amp; Brayford, Sydowia 46(1): 148, 1994. </comment></tp:nomenclature-citation></tp:nomenclature-citation-list></tp:nomenclature><tp:treatment-sec sec-type="material" id="SECID0EBTAG"><title>Specimens examined.</title><p>CHINA. Henan, Jigongshan, alt. 400 m, on rotten twigs, 14 November 2003, W.Y. Zhuang, Y. Nong 5142 (<abbrev xmlns:xlink="http://www.w3.org/1999/xlink" content-type="institution" xlink:title="Herbarium Mycologicum Academiae Sinicae" id="ABBRID0EHTAG" xlink:type="simple">HMAS</abbrev> 91774). Hainan, Changjiang, Bawangling, alt. 1100 m, on rotten twigs, 7 December 2000, W.Y. Zhuang, X.M. Zhang H25 (<abbrev xmlns:xlink="http://www.w3.org/1999/xlink" content-type="institution" xlink:title="Herbarium Mycologicum Academiae Sinicae" id="ABBRID0EMTAG" xlink:type="simple">HMAS</abbrev> 83349); Ledong, Jianfengling, alt. 1100 m, on rotten twigs, 9 December 2000, W.Y. Zhuang, X.M. Zhang, Z.H. Yu H36, H41 (<abbrev xmlns:xlink="http://www.w3.org/1999/xlink" content-type="institution" xlink:title="Herbarium Mycologicum Academiae Sinicae" id="ABBRID0ERTAG" xlink:type="simple">HMAS</abbrev> 83350, 83370); Qiongzhong, Limushan, alt. 700 m, on rotten twigs, 18 December 2000, W.Y. Zhuang, X.M. Zhang H124 (<abbrev xmlns:xlink="http://www.w3.org/1999/xlink" content-type="institution" xlink:title="Herbarium Mycologicum Academiae Sinicae" id="ABBRID0EWTAG" xlink:type="simple">HMAS</abbrev> 76867); Tongzha, Wuzhishan, alt. 1000 m, on bark, 16 December 2000, W.Y. Zhuang, X.M. Zhang, Z.H. Yu, Y.H. Zhang H105 (<abbrev xmlns:xlink="http://www.w3.org/1999/xlink" content-type="institution" xlink:title="Herbarium Mycologicum Academiae Sinicae" id="ABBRID0E2TAG" xlink:type="simple">HMAS</abbrev> 83371); on rotten twigs, W.P. Wu W7058 (<abbrev xmlns:xlink="http://www.w3.org/1999/xlink" content-type="institution" xlink:title="Herbarium Mycologicum Academiae Sinicae" id="ABBRID0EAUAG" xlink:type="simple">HMAS</abbrev> 183161); Yunnan, Xichou, on rotten twigs, 11 November 1999, W.Y. Zhuang, Z.H. Yu 3407 (<abbrev xmlns:xlink="http://www.w3.org/1999/xlink" content-type="institution" xlink:title="Herbarium Mycologicum Academiae Sinicae" id="ABBRID0EFUAG" xlink:type="simple">HMAS</abbrev> 183160).</p></tp:treatment-sec><tp:treatment-sec sec-type="habitat" id="SECID0EKUAG"><title>Habitat.</title><p>On rotten twigs, wood of recently dead and dying trees.</p></tp:treatment-sec><tp:treatment-sec sec-type="distribution" id="SECID0EPUAG"><title>Distribution.</title><p>Africa (Congo), Americas (Venezuela), Asia (China, Indonesia), possibly pantropical.</p></tp:treatment-sec><tp:treatment-sec sec-type="notes" id="SECID0EUUAG"><title>Notes.</title><p>The species was formerly placed in <italic><tp:taxon-name><tp:taxon-name-part taxon-name-part-type="genus" reg="Nectria">Nectria</tp:taxon-name-part></tp:taxon-name></italic> (Fr.) Fr. and <italic><tp:taxon-name><tp:taxon-name-part taxon-name-part-type="genus" reg="Neonectria">Neonectria</tp:taxon-name-part></tp:taxon-name></italic> Wollenw. until <xref ref-type="bibr" rid="B6">Chaverri et al. (2011)</xref> introduced <italic><tp:taxon-name><tp:taxon-name-part taxon-name-part-type="genus" reg="Rugonectria">Rugonectria</tp:taxon-name-part></tp:taxon-name></italic> with <italic><tp:taxon-name><tp:taxon-name-part taxon-name-part-type="genus" reg="Rugonectria">R.</tp:taxon-name-part><tp:taxon-name-part taxon-name-part-type="species" reg="rugosa">rugosa</tp:taxon-name-part></tp:taxon-name></italic> as the type species. The Chinese materials match well the description of the fungus (<xref ref-type="bibr" rid="B29">Samuels and Brayford 1994</xref>).</p></tp:treatment-sec><ref-list><ref id="B6"><mixed-citation xmlns:xlink="http://www.w3.org/1999/xlink" xlink:type="simple"><person-group><name name-style="western"><surname>Chaverri</surname><given-names>P</given-names></name><name name-style="western"><surname>Salgado</surname><given-names>C</given-names></name><name name-style="western"><surname>Hirooka</surname><given-names>Y</given-names></name><name name-style="western"><surname>Rossman</surname><given-names>AY</given-names></name><name name-style="western"><surname>Samuels</surname><given-names>GJ</given-names></name></person-group> (<year>2011</year>) <article-title>Delimitation of <italic><tp:taxon-name><tp:taxon-name-part taxon-name-part-type="genus">Neonectria</tp:taxon-name-part></tp:taxon-name></italic> and <italic><tp:taxon-name><tp:taxon-name-part taxon-name-part-type="genus">Cylindrocarpon</tp:taxon-name-part></tp:taxon-name></italic> (<tp:taxon-name><tp:taxon-name-part taxon-name-part-type="family">Nectriaceae</tp:taxon-name-part></tp:taxon-name>, <tp:taxon-name><tp:taxon-name-part taxon-name-part-type="order">Hypocreales</tp:taxon-name-part></tp:taxon-name>, <tp:taxon-name><tp:taxon-name-part taxon-name-part-type="phylum">Ascomycota</tp:taxon-name-part></tp:taxon-name>) and related genera with <italic><tp:taxon-name><tp:taxon-name-part taxon-name-part-type="genus">Cylindrocarpon</tp:taxon-name-part></tp:taxon-name></italic>-like anamorphs.</article-title><source>Studies in Mycology</source><volume>68</volume>: <fpage>57</fpage>–<lpage>68</lpage>. <ext-link xlink:type="simple" ext-link-type="doi" xlink:href="10.3114/sim.2011.68.03">https://doi.org/10.3114/sim.2011.68.03</ext-link></mixed-citation></ref><ref id="B29"><mixed-citation xmlns:xlink="http://www.w3.org/1999/xlink" xlink:type="simple"><person-group><name name-style="western"><surname>Samuels</surname><given-names>GJ</given-names></name><name name-style="western"><surname>Brayford</surname><given-names>D</given-names></name></person-group> (<year>1994</year>) <article-title>Species of <italic><tp:taxon-name><tp:taxon-name-part taxon-name-part-type="genus">Nectria</tp:taxon-name-part></tp:taxon-name></italic> (<italic>sensu lato</italic>) with red perithecia and striate ascospores.</article-title><source>Sydowia</source><volume>46</volume>: <fpage>75</fpage>–<lpage>161</lpage>.</mixed-citation></ref></ref-list></tp:taxon-treatment>
