# Supplementary material for: The genera Rugonectria and Thelonectria (Hypocreales, Nectriaceae) in China
Source: MycoKeys. 2019 Jul 1;55:101–20. doi: 10.3897/mycokeys.55.34527 (PMC6614169; doi:10.3897/mycokeys.55.34527)
Supplement: XML Treatment for Thelonectria coronata [file mycokeys.55.34527-treatment7.xml]

<!DOCTYPE tp:taxon-treatment
  PUBLIC "-//TaxonX//DTD Taxonomic Treatment Publishing DTD v0 20100105//EN" "tax-treatment-NSO.dtd">
<tp:taxon-treatment xmlns:tp="http://www.plazi.org/taxpub"><tp:treatment-meta><kwd-group><label>Taxon classification</label><kwd><named-content xmlns:xlink="http://www.w3.org/1999/xlink" content-type="kingdom">Fungi</named-content></kwd><kwd><named-content xmlns:xlink="http://www.w3.org/1999/xlink" content-type="order">Hypocreales</named-content></kwd><kwd><named-content xmlns:xlink="http://www.w3.org/1999/xlink" content-type="family">Nectriaceae</named-content></kwd></kwd-group><mixed-citation publication-type="journal"><person-group><name><surname>Zeng</surname><given-names>Zhao-Qing</given-names></name><name><surname>Zhuang</surname><given-names>Wen-Ying</given-names></name></person-group><article-title>The genera <italic><tp:taxon-name><tp:taxon-name-part taxon-name-part-type="genus" reg="Rugonectria">Rugonectria</tp:taxon-name-part></tp:taxon-name></italic> and <italic><tp:taxon-name><tp:taxon-name-part taxon-name-part-type="genus" reg="Thelonectria">Thelonectria</tp:taxon-name-part></tp:taxon-name></italic> (<tp:taxon-name><tp:taxon-name-part taxon-name-part-type="order">Hypocreales</tp:taxon-name-part></tp:taxon-name>, <tp:taxon-name><tp:taxon-name-part taxon-name-part-type="family">Nectriaceae</tp:taxon-name-part></tp:taxon-name>) in China</article-title><source>MycoKeys</source><day>01</day><month>7</month><year>2019</year><volume>55</volume><fpage>101</fpage><lpage>120</lpage><pub-id pub-id-type="doi">10.3897/mycokeys.55.34527</pub-id></mixed-citation></tp:treatment-meta><tp:nomenclature><tp:taxon-name>
              <tp:taxon-name-part taxon-name-part-type="genus" reg="Thelonectria">Thelonectria</tp:taxon-name-part>
              <tp:taxon-name-part taxon-name-part-type="species" reg="coronata">coronata</tp:taxon-name-part>
            </tp:taxon-name><tp:taxon-authority>(Penz. &amp; Sacc.) P. Chaverri &amp; C. Salgado, in Chaverri, Salgado, Hirooka, Rossman &amp; Samuels, Stud. Mycol. 68: 76, 2011</tp:taxon-authority><tp:nomenclature-citation-list><tp:nomenclature-citation><tp:taxon-name>
                  <tp:taxon-name-part taxon-name-part-type="genus" reg="Nectria"/>
                  <tp:taxon-name-part taxon-name-part-type="species" reg="coronata"/>
                </tp:taxon-name><comment>≡ <tp:taxon-name><tp:taxon-name-part taxon-name-part-type="genus" reg="Nectria">Nectria</tp:taxon-name-part><tp:taxon-name-part taxon-name-part-type="species" reg="coronata">coronata</tp:taxon-name-part></tp:taxon-name> Penz. &amp; Sacc., Malpighia 11(11–12): 510, 1897. </comment></tp:nomenclature-citation></tp:nomenclature-citation-list></tp:nomenclature><tp:treatment-sec sec-type="Specimen examined" id="SECID0EAPBG"><title>Specimen examined.</title><p>CHINA. Hainan, Lingshui, Diaoluoshan, alt. 1050 m, on rotten twigs of <italic><tp:taxon-name><tp:taxon-name-part taxon-name-part-type="genus" reg="Pinus">Pinus</tp:taxon-name-part></tp:taxon-name></italic> sp., 15 December 2000, W.Y. Zhuang, X.M. Zhang H90 (<abbrev xmlns:xlink="http://www.w3.org/1999/xlink" content-type="institution" xlink:title="Herbarium Mycologicum Academiae Sinicae" id="ABBRID0ENPBG" xlink:type="simple">HMAS</abbrev> 76855).</p></tp:treatment-sec><tp:treatment-sec sec-type="habitat" id="SECID0ESPBG"><title>Habitat.</title><p>On bark of shrubs and trees, sometimes associated with small cankers.</p></tp:treatment-sec><tp:treatment-sec sec-type="distribution" id="SECID0EXPBG"><title>Distribution.</title><p>Americas (Costa Rica), Asia (Indonesia, Taiwan), possibly pantropical.</p></tp:treatment-sec><tp:treatment-sec sec-type="notes" id="SECID0E3PBG"><title>Notes.</title><p>The morphology and molecular data indicated that <italic><tp:taxon-name><tp:taxon-name-part taxon-name-part-type="genus" reg="Thelonectria">T.</tp:taxon-name-part><tp:taxon-name-part taxon-name-part-type="species" reg="coronata">coronata</tp:taxon-name-part></tp:taxon-name></italic> is a species complex. <xref ref-type="bibr" rid="B25">Salgado-Salazar et al. (2012)</xref> divided it into five taxa on the basis of multigene phylogeny. The Chinese collection matches well the concept of <italic><tp:taxon-name><tp:taxon-name-part taxon-name-part-type="genus" reg="Thelonectria">T.</tp:taxon-name-part><tp:taxon-name-part taxon-name-part-type="species" reg="coronata">coronata</tp:taxon-name-part></tp:taxon-name></italic> sensu stricto by <xref ref-type="bibr" rid="B25">Salgado-Salazar et al. (2012)</xref>.</p></tp:treatment-sec><ref-list><ref id="B25"><mixed-citation xmlns:xlink="http://www.w3.org/1999/xlink" xlink:type="simple"><person-group><name name-style="western"><surname>Salgado-Salazar</surname><given-names>C</given-names></name><name name-style="western"><surname>Rossman</surname><given-names>AY</given-names></name><name name-style="western"><surname>Samuels</surname><given-names>GJ</given-names></name><name name-style="western"><surname>Capdet</surname><given-names>M</given-names></name><name name-style="western"><surname>Chaverri</surname><given-names>P</given-names></name></person-group> (<year>2012</year>) <article-title>Multigene phylogenetic analyses of the <italic><tp:taxon-name><tp:taxon-name-part taxon-name-part-type="genus">Thelonectria</tp:taxon-name-part><tp:taxon-name-part taxon-name-part-type="species">coronata</tp:taxon-name-part></tp:taxon-name></italic> and <italic><tp:taxon-name><tp:taxon-name-part taxon-name-part-type="genus">T.</tp:taxon-name-part><tp:taxon-name-part taxon-name-part-type="species">veuillotiana</tp:taxon-name-part></tp:taxon-name></italic> species complexes.</article-title><source>Mycologia</source><volume>104</volume>: <fpage>1325</fpage>–<lpage>1350</lpage>. <ext-link xlink:type="simple" ext-link-type="doi" xlink:href="10.3852/12-055">https://doi.org/10.3852/12-055</ext-link></mixed-citation></ref></ref-list></tp:taxon-treatment>
