# Supplementary material for: The genera Rugonectria and Thelonectria (Hypocreales, Nectriaceae) in China
Source: MycoKeys. 2019 Jul 1;55:101–20. doi: 10.3897/mycokeys.55.34527 (PMC6614169; doi:10.3897/mycokeys.55.34527)
Supplement: XML Treatment for Thelonectria mamma [file mycokeys.55.34527-treatment12.xml]

<!DOCTYPE tp:taxon-treatment
  PUBLIC "-//TaxonX//DTD Taxonomic Treatment Publishing DTD v0 20100105//EN" "tax-treatment-NSO.dtd">
<tp:taxon-treatment xmlns:tp="http://www.plazi.org/taxpub"><tp:treatment-meta><kwd-group><label>Taxon classification</label><kwd><named-content xmlns:xlink="http://www.w3.org/1999/xlink" content-type="kingdom">Fungi</named-content></kwd><kwd><named-content xmlns:xlink="http://www.w3.org/1999/xlink" content-type="order">Hypocreales</named-content></kwd><kwd><named-content xmlns:xlink="http://www.w3.org/1999/xlink" content-type="family">Nectriaceae</named-content></kwd></kwd-group><mixed-citation publication-type="journal"><person-group><name><surname>Zeng</surname><given-names>Zhao-Qing</given-names></name><name><surname>Zhuang</surname><given-names>Wen-Ying</given-names></name></person-group><article-title>The genera <italic><tp:taxon-name><tp:taxon-name-part taxon-name-part-type="genus" reg="Rugonectria">Rugonectria</tp:taxon-name-part></tp:taxon-name></italic> and <italic><tp:taxon-name><tp:taxon-name-part taxon-name-part-type="genus" reg="Thelonectria">Thelonectria</tp:taxon-name-part></tp:taxon-name></italic> (<tp:taxon-name><tp:taxon-name-part taxon-name-part-type="order">Hypocreales</tp:taxon-name-part></tp:taxon-name>, <tp:taxon-name><tp:taxon-name-part taxon-name-part-type="family">Nectriaceae</tp:taxon-name-part></tp:taxon-name>) in China</article-title><source>MycoKeys</source><day>01</day><month>7</month><year>2019</year><volume>55</volume><fpage>101</fpage><lpage>120</lpage><pub-id pub-id-type="doi">10.3897/mycokeys.55.34527</pub-id></mixed-citation></tp:treatment-meta><tp:nomenclature><tp:taxon-name>
              <tp:taxon-name-part taxon-name-part-type="genus" reg="Thelonectria">Thelonectria</tp:taxon-name-part>
              <tp:taxon-name-part taxon-name-part-type="species" reg="mamma">mamma</tp:taxon-name-part>
            </tp:taxon-name><tp:taxon-authority>C. Salgado &amp; P. Chaverri, in Salgado-Salazar, Rossman &amp; Chaverri, Fungal Diversity 80: 444, 2016</tp:taxon-authority></tp:nomenclature><tp:treatment-sec sec-type="habitat" id="SECID0EU5BG"><title>Habitat.</title><p>On decaying bark of shrubs and trees.</p></tp:treatment-sec><tp:treatment-sec sec-type="distribution" id="SECID0EZ5BG"><title>Distribution.</title><p>Americas (French Guiana), Asia (China).</p></tp:treatment-sec><tp:treatment-sec sec-type="notes" id="SECID0E55BG"><title>Notes.</title><p>The specimens of this species were filed under <italic><tp:taxon-name><tp:taxon-name-part taxon-name-part-type="genus" reg="Thelonectria">T.</tp:taxon-name-part><tp:taxon-name-part taxon-name-part-type="species" reg="lucida">lucida</tp:taxon-name-part></tp:taxon-name></italic> (<xref ref-type="bibr" rid="B10">Guu et al. 2007</xref>). After re-examinations of the collections from China and French Guiana, <xref ref-type="bibr" rid="B27">Salgado-Salazar et al. (2016)</xref> stated that they represent a separate species related to <italic><tp:taxon-name><tp:taxon-name-part taxon-name-part-type="genus" reg="Thelonectria">T.</tp:taxon-name-part><tp:taxon-name-part taxon-name-part-type="species" reg="discophora">discophora</tp:taxon-name-part></tp:taxon-name></italic> sensu stricto.</p></tp:treatment-sec><ref-list><ref id="B10"><mixed-citation xmlns:xlink="http://www.w3.org/1999/xlink" xlink:type="simple"><person-group><name name-style="western"><surname>Guu</surname><given-names>JR</given-names></name><name name-style="western"><surname>Ju</surname><given-names>YM</given-names></name><name name-style="western"><surname>Hsieh</surname><given-names>HJ</given-names></name></person-group> (<year>2007</year>) <article-title>Nectriaceous fungi collected from forests in Taiwan.</article-title><source>Botanical Studies</source><volume>48</volume>: <fpage>187</fpage>–<lpage>203</lpage>.</mixed-citation></ref><ref id="B27"><mixed-citation xmlns:xlink="http://www.w3.org/1999/xlink" xlink:type="simple"><person-group><name name-style="western"><surname>Salgado-Salazar</surname><given-names>C</given-names></name><name name-style="western"><surname>Rossman</surname><given-names>AY</given-names></name><name name-style="western"><surname>Chaverri</surname><given-names>P</given-names></name></person-group> (<year>2016</year>) <article-title>The genus <italic><tp:taxon-name><tp:taxon-name-part taxon-name-part-type="genus">Thelonectria</tp:taxon-name-part></tp:taxon-name></italic> (<tp:taxon-name><tp:taxon-name-part taxon-name-part-type="family">Nectriaceae</tp:taxon-name-part></tp:taxon-name>, <tp:taxon-name><tp:taxon-name-part taxon-name-part-type="order">Hypocreales</tp:taxon-name-part></tp:taxon-name>, <tp:taxon-name><tp:taxon-name-part taxon-name-part-type="phylum">Ascomycota</tp:taxon-name-part></tp:taxon-name>) and closely related species with cylindrocarpon-like asexual states.</article-title><source>Fungal Diversity</source><volume>80</volume>: <fpage>411</fpage>–<lpage>455</lpage>. <ext-link xlink:type="simple" ext-link-type="doi" xlink:href="10.1007/s13225-016-0365-x">https://doi.org/10.1007/s13225-016-0365-x</ext-link></mixed-citation></ref></ref-list></tp:taxon-treatment>
