# Supplementary material for: The genera Rugonectria and Thelonectria (Hypocreales, Nectriaceae) in China
Source: MycoKeys. 2019 Jul 1;55:101–20. doi: 10.3897/mycokeys.55.34527 (PMC6614169; doi:10.3897/mycokeys.55.34527)
Supplement: XML Treatment for Thelonectria phoenicea [file mycokeys.55.34527-treatment13.xml]

<!DOCTYPE tp:taxon-treatment
  PUBLIC "-//TaxonX//DTD Taxonomic Treatment Publishing DTD v0 20100105//EN" "tax-treatment-NSO.dtd">
<tp:taxon-treatment xmlns:tp="http://www.plazi.org/taxpub"><tp:treatment-meta><kwd-group><label>Taxon classification</label><kwd><named-content xmlns:xlink="http://www.w3.org/1999/xlink" content-type="kingdom">Fungi</named-content></kwd><kwd><named-content xmlns:xlink="http://www.w3.org/1999/xlink" content-type="order">Hypocreales</named-content></kwd><kwd><named-content xmlns:xlink="http://www.w3.org/1999/xlink" content-type="family">Nectriaceae</named-content></kwd></kwd-group><mixed-citation publication-type="journal"><person-group><name><surname>Zeng</surname><given-names>Zhao-Qing</given-names></name><name><surname>Zhuang</surname><given-names>Wen-Ying</given-names></name></person-group><article-title>The genera <italic><tp:taxon-name><tp:taxon-name-part taxon-name-part-type="genus" reg="Rugonectria">Rugonectria</tp:taxon-name-part></tp:taxon-name></italic> and <italic><tp:taxon-name><tp:taxon-name-part taxon-name-part-type="genus" reg="Thelonectria">Thelonectria</tp:taxon-name-part></tp:taxon-name></italic> (<tp:taxon-name><tp:taxon-name-part taxon-name-part-type="order">Hypocreales</tp:taxon-name-part></tp:taxon-name>, <tp:taxon-name><tp:taxon-name-part taxon-name-part-type="family">Nectriaceae</tp:taxon-name-part></tp:taxon-name>) in China</article-title><source>MycoKeys</source><day>01</day><month>7</month><year>2019</year><volume>55</volume><fpage>101</fpage><lpage>120</lpage><pub-id pub-id-type="doi">10.3897/mycokeys.55.34527</pub-id></mixed-citation></tp:treatment-meta><tp:nomenclature><tp:taxon-name>
              <tp:taxon-name-part taxon-name-part-type="genus" reg="Thelonectria">Thelonectria</tp:taxon-name-part>
              <tp:taxon-name-part taxon-name-part-type="species" reg="phoenicea">phoenicea</tp:taxon-name-part>
            </tp:taxon-name><tp:taxon-authority>C. Salgado &amp; P. Chaverri, in Salgado-Salazar, Rossman, Samuels, Hirooka, Sanchez &amp; Chaverri, Fungal Diversity 70(1): 16, 2015</tp:taxon-authority></tp:nomenclature><tp:treatment-sec sec-type="Specimen examined" id="SECID0EGBAI"><title>Specimen examined.</title><p>CHINA. Hainan, Lingshui, Diaoluoshan, alt. 1050 m, 15 December 2000, W.Y. Zhuang, X.M. Zhang H86 (<abbrev xmlns:xlink="http://www.w3.org/1999/xlink" content-type="institution" xlink:title="Herbarium Mycologicum Academiae Sinicae" id="ABBRID0EMBAI" xlink:type="simple">HMAS</abbrev> 76856).</p></tp:treatment-sec><tp:treatment-sec sec-type="Sequences" id="SECID0ERBAI"><title>Sequences.</title><p><abbrev xmlns:xlink="http://www.w3.org/1999/xlink" xlink:title="α-actin" id="ABBRID0EXBAI" xlink:type="simple">ACT</abbrev> (<ext-link xmlns:xlink="http://www.w3.org/1999/xlink" ext-link-type="gen" xlink:href="MK556800" xlink:type="simple">MK556800</ext-link>), <abbrev xmlns:xlink="http://www.w3.org/1999/xlink" xlink:title="internal transcribed spacer" id="ABBRID0E2BAI" xlink:type="simple">ITS</abbrev> (<ext-link xmlns:xlink="http://www.w3.org/1999/xlink" ext-link-type="gen" xlink:href="JQ836657" xlink:type="simple">JQ836657</ext-link>) and <abbrev xmlns:xlink="http://www.w3.org/1999/xlink" xlink:title="nuclear ribosomal large subunit" id="ABBRID0E6BAI" xlink:type="simple">LSU</abbrev> (<ext-link xmlns:xlink="http://www.w3.org/1999/xlink" ext-link-type="gen" xlink:href="DQ119572" xlink:type="simple">DQ119572</ext-link>).</p></tp:treatment-sec><tp:treatment-sec sec-type="habitat" id="SECID0EDCAI"><title>Habitat.</title><p>On decaying <italic><tp:taxon-name><tp:taxon-name-part taxon-name-part-type="genus" reg="Acacia">Acacia</tp:taxon-name-part><tp:taxon-name-part taxon-name-part-type="species" reg="celsa">celsa</tp:taxon-name-part></tp:taxon-name></italic> and other plants.</p></tp:treatment-sec><tp:treatment-sec sec-type="distribution" id="SECID0EUCAI"><title>Distribution.</title><p>Asia (China, Indonesia), Oceania (Australia).</p></tp:treatment-sec><tp:treatment-sec sec-type="notes" id="SECID0EZCAI"><title>Notes.</title><p>Re-examination of <abbrev xmlns:xlink="http://www.w3.org/1999/xlink" content-type="institution" xlink:title="Herbarium Mycologicum Academiae Sinicae" id="ABBRID0E6CAI" xlink:type="simple">HMAS</abbrev> 76856 indicated that <italic><tp:taxon-name><tp:taxon-name-part taxon-name-part-type="genus" reg="Thelonectria">T.</tp:taxon-name-part><tp:taxon-name-part taxon-name-part-type="species" reg="phoenicea">phoenicea</tp:taxon-name-part></tp:taxon-name></italic> is the correct name for the specimen which was previously identified as <italic><tp:taxon-name><tp:taxon-name-part taxon-name-part-type="genus" reg="Thelonectria">T.</tp:taxon-name-part><tp:taxon-name-part taxon-name-part-type="species" reg="discophora">discophora</tp:taxon-name-part></tp:taxon-name></italic>. It is distributed also in Taiwan Province (<xref ref-type="bibr" rid="B26">Salgado-Salazar et al. 2015</xref>).</p></tp:treatment-sec><ref-list><ref id="B26"><mixed-citation xmlns:xlink="http://www.w3.org/1999/xlink" xlink:type="simple"><person-group><name name-style="western"><surname>Salgado-Salazar</surname><given-names>C</given-names></name><name name-style="western"><surname>Rossman</surname><given-names>AY</given-names></name><name name-style="western"><surname>Samuels</surname><given-names>GJ</given-names></name><name name-style="western"><surname>Hirooka</surname><given-names>Y</given-names></name><name name-style="western"><surname>Sanchez</surname><given-names>RM</given-names></name><name name-style="western"><surname>Chaverri</surname><given-names>P</given-names></name></person-group> (<year>2015</year>) <article-title>Phylogeny and taxonomic revision of <italic><tp:taxon-name><tp:taxon-name-part taxon-name-part-type="genus">Thelonectria</tp:taxon-name-part><tp:taxon-name-part taxon-name-part-type="species">discophora</tp:taxon-name-part></tp:taxon-name></italic> (<tp:taxon-name><tp:taxon-name-part taxon-name-part-type="phylum">Ascomycota</tp:taxon-name-part></tp:taxon-name>, <tp:taxon-name><tp:taxon-name-part taxon-name-part-type="order">Hypocreales</tp:taxon-name-part></tp:taxon-name>, <tp:taxon-name><tp:taxon-name-part taxon-name-part-type="family">Nectriaceae</tp:taxon-name-part></tp:taxon-name>) species complex.</article-title><source>Fungal Diversity</source><volume>70</volume>: <fpage>1</fpage>–<lpage>29</lpage>. <ext-link xlink:type="simple" ext-link-type="doi" xlink:href="10.1007/s13225-014-0280-y">https://doi.org/10.1007/s13225-014-0280-y</ext-link></mixed-citation></ref></ref-list></tp:taxon-treatment>
