# Supplementary material for: The genera Rugonectria and Thelonectria (Hypocreales, Nectriaceae) in China
Source: MycoKeys. 2019 Jul 1;55:101–20. doi: 10.3897/mycokeys.55.34527 (PMC6614169; doi:10.3897/mycokeys.55.34527)
Supplement: XML Treatment for Thelonectria porphyria [file mycokeys.55.34527-treatment14.xml]

<!DOCTYPE tp:taxon-treatment
  PUBLIC "-//TaxonX//DTD Taxonomic Treatment Publishing DTD v0 20100105//EN" "tax-treatment-NSO.dtd">
<tp:taxon-treatment xmlns:tp="http://www.plazi.org/taxpub"><tp:treatment-meta><kwd-group><label>Taxon classification</label><kwd><named-content xmlns:xlink="http://www.w3.org/1999/xlink" content-type="kingdom">Fungi</named-content></kwd><kwd><named-content xmlns:xlink="http://www.w3.org/1999/xlink" content-type="order">Hypocreales</named-content></kwd><kwd><named-content xmlns:xlink="http://www.w3.org/1999/xlink" content-type="family">Nectriaceae</named-content></kwd></kwd-group><mixed-citation publication-type="journal"><person-group><name><surname>Zeng</surname><given-names>Zhao-Qing</given-names></name><name><surname>Zhuang</surname><given-names>Wen-Ying</given-names></name></person-group><article-title>The genera <italic><tp:taxon-name><tp:taxon-name-part taxon-name-part-type="genus" reg="Rugonectria">Rugonectria</tp:taxon-name-part></tp:taxon-name></italic> and <italic><tp:taxon-name><tp:taxon-name-part taxon-name-part-type="genus" reg="Thelonectria">Thelonectria</tp:taxon-name-part></tp:taxon-name></italic> (<tp:taxon-name><tp:taxon-name-part taxon-name-part-type="order">Hypocreales</tp:taxon-name-part></tp:taxon-name>, <tp:taxon-name><tp:taxon-name-part taxon-name-part-type="family">Nectriaceae</tp:taxon-name-part></tp:taxon-name>) in China</article-title><source>MycoKeys</source><day>01</day><month>7</month><year>2019</year><volume>55</volume><fpage>101</fpage><lpage>120</lpage><pub-id pub-id-type="doi">10.3897/mycokeys.55.34527</pub-id></mixed-citation></tp:treatment-meta><tp:nomenclature><tp:taxon-name>
              <tp:taxon-name-part taxon-name-part-type="genus" reg="Thelonectria">Thelonectria</tp:taxon-name-part>
              <tp:taxon-name-part taxon-name-part-type="species" reg="porphyria">porphyria</tp:taxon-name-part>
            </tp:taxon-name><tp:taxon-authority>C. Salgado &amp; Hirooka, in Salgado-Salazar, Rossman, Samuels, Hirooka, Sanchez &amp; Chaverri, Fungal Diversity 70(1): 19, 2015</tp:taxon-authority></tp:nomenclature><tp:treatment-sec sec-type="Specimen examined" id="SECID0EBFAI"><title>Specimen examined.</title><p>CHINA. Hubei, Wufeng, Houhe, alt. 800 m, on rotten twigs, 12 September 2004, W.Y. Zhuang, Y. Nong 5542 (<abbrev xmlns:xlink="http://www.w3.org/1999/xlink" content-type="institution" xlink:title="Herbarium Mycologicum Academiae Sinicae" id="ABBRID0EHFAI" xlink:type="simple">HMAS</abbrev> 98333).</p></tp:treatment-sec><tp:treatment-sec sec-type="Sequences" id="SECID0EMFAI"><title>Sequences.</title><p><abbrev xmlns:xlink="http://www.w3.org/1999/xlink" xlink:title="α-actin" id="ABBRID0ESFAI" xlink:type="simple">ACT</abbrev> (<ext-link xmlns:xlink="http://www.w3.org/1999/xlink" ext-link-type="gen" xlink:href="MK556798" xlink:type="simple">MK556798</ext-link>), <abbrev xmlns:xlink="http://www.w3.org/1999/xlink" xlink:title="internal transcribed spacer" id="ABBRID0EWFAI" xlink:type="simple">ITS</abbrev> (<ext-link xmlns:xlink="http://www.w3.org/1999/xlink" ext-link-type="gen" xlink:href="HM054136" xlink:type="simple">HM054136</ext-link>) and <abbrev xmlns:xlink="http://www.w3.org/1999/xlink" xlink:title="nuclear ribosomal large subunit" id="ABBRID0E1FAI" xlink:type="simple">LSU</abbrev> (<ext-link xmlns:xlink="http://www.w3.org/1999/xlink" ext-link-type="gen" xlink:href="HM042433" xlink:type="simple">HM042433</ext-link>).</p></tp:treatment-sec><tp:treatment-sec sec-type="habitat" id="SECID0E5FAI"><title>Habitat.</title><p>On decaying bark of <italic><tp:taxon-name><tp:taxon-name-part taxon-name-part-type="genus" reg="Cryptomeria">Cryptomeria</tp:taxon-name-part><tp:taxon-name-part taxon-name-part-type="species" reg="japonica">japonica</tp:taxon-name-part></tp:taxon-name></italic> and other woody substrates.</p></tp:treatment-sec><tp:treatment-sec sec-type="distribution" id="SECID0EPGAI"><title>Distribution.</title><p>Asia (China, Japan).</p></tp:treatment-sec><tp:treatment-sec sec-type="notes" id="SECID0EUGAI"><title>Notes.</title><p>The collection was previously treated as <italic><tp:taxon-name><tp:taxon-name-part taxon-name-part-type="genus" reg="Thelonectria">T.</tp:taxon-name-part><tp:taxon-name-part taxon-name-part-type="species" reg="discophora">discophora</tp:taxon-name-part></tp:taxon-name></italic> sensu lato (<xref ref-type="bibr" rid="B39">Zhuang 2013</xref>). The sequence analyses (Figure <xref ref-type="fig" rid="F1">1</xref>) and morphological characteristics of <abbrev xmlns:xlink="http://www.w3.org/1999/xlink" content-type="institution" xlink:title="Herbarium Mycologicum Academiae Sinicae" id="ABBRID0ENHAI" xlink:type="simple">HMAS</abbrev> 98333 indicate that the correct name for the collection is <italic><tp:taxon-name><tp:taxon-name-part taxon-name-part-type="genus" reg="Thelonectria">T.</tp:taxon-name-part><tp:taxon-name-part taxon-name-part-type="species" reg="porphyria">porphyria</tp:taxon-name-part></tp:taxon-name></italic>.</p></tp:treatment-sec><tp:treatment-sec><!--Section generated to contain objects referenced in tp:taxon-treatment.--><fig id="F1" position="float" orientation="portrait"><label>Figure 1.</label><caption><p>A Maximum Parsimony tree inferred from the combined <abbrev xmlns:xlink="http://www.w3.org/1999/xlink" xlink:title="α-actin" id="ABBRID0EJEAG" xlink:type="simple">ACT</abbrev>, <abbrev xmlns:xlink="http://www.w3.org/1999/xlink" xlink:title="internal transcribed spacer" id="ABBRID0ENEAG" xlink:type="simple">ITS</abbrev>, <abbrev xmlns:xlink="http://www.w3.org/1999/xlink" xlink:title="nuclear ribosomal large subunit" id="ABBRID0EREAG" xlink:type="simple">LSU</abbrev> and RPB1 sequences. <italic><tp:taxon-name><tp:taxon-name-part taxon-name-part-type="genus" reg="Cosmospora">Cosmospora</tp:taxon-name-part><tp:taxon-name-part taxon-name-part-type="species" reg="coccinea">coccinea</tp:taxon-name-part></tp:taxon-name></italic> and <italic><tp:taxon-name><tp:taxon-name-part taxon-name-part-type="genus" reg="Nectria">Nectria</tp:taxon-name-part><tp:taxon-name-part taxon-name-part-type="species" reg="cinnabarina">cinnabarina</tp:taxon-name-part></tp:taxon-name></italic> were used as outgroup taxa. <abbrev xmlns:xlink="http://www.w3.org/1999/xlink" xlink:title="Maximum Likelihood bootstrap proportion" id="ABBRID0ELFAG" xlink:type="simple">MLBP</abbrev> (left) and <abbrev xmlns:xlink="http://www.w3.org/1999/xlink" xlink:title="Maximum Parsimony bootstrap proportion" id="ABBRID0EPFAG" xlink:type="simple">MPBP</abbrev> (middle) above 50%, <abbrev xmlns:xlink="http://www.w3.org/1999/xlink" xlink:title="Bayesian Inference posterior probability" id="ABBRID0ETFAG" xlink:type="simple">BIPP</abbrev> (right) above 90% are indicated at nodes.</p></caption><graphic xmlns:xlink="http://www.w3.org/1999/xlink" xlink:href="mycokeys-55-101-g001.jpg" position="float" orientation="portrait" xlink:type="simple" id="oo_314519.jpg"/></fig></tp:treatment-sec><ref-list><ref id="B39"><mixed-citation xmlns:xlink="http://www.w3.org/1999/xlink" xlink:type="simple"><person-group><name name-style="western"><surname>Zhuang</surname><given-names>WY</given-names></name></person-group> (<year>2013</year>) <source>Flora fungorum sinicorum (Vol. 47). <tp:taxon-name><tp:taxon-name-part taxon-name-part-type="family">Nectriaceae</tp:taxon-name-part></tp:taxon-name> et <tp:taxon-name><tp:taxon-name-part taxon-name-part-type="family">Bionectriaceae</tp:taxon-name-part></tp:taxon-name>.</source><publisher-name>Science Press</publisher-name>, <publisher-loc>Beijing</publisher-loc>, <size units="page">162 pp</size>. [in Chinese]</mixed-citation></ref></ref-list></tp:taxon-treatment>
