# Supplementary material for: The genera Rugonectria and Thelonectria (Hypocreales, Nectriaceae) in China
Source: MycoKeys. 2019 Jul 1;55:101–20. doi: 10.3897/mycokeys.55.34527 (PMC6614169; doi:10.3897/mycokeys.55.34527)
Supplement: XML Treatment for Thelonectria sinensis [file mycokeys.55.34527-treatment15.xml]

<!DOCTYPE tp:taxon-treatment
  PUBLIC "-//TaxonX//DTD Taxonomic Treatment Publishing DTD v0 20100105//EN" "tax-treatment-NSO.dtd">
<tp:taxon-treatment xmlns:tp="http://www.plazi.org/taxpub"><tp:treatment-meta><kwd-group><label>Taxon classification</label><kwd><named-content xmlns:xlink="http://www.w3.org/1999/xlink" content-type="kingdom">Fungi</named-content></kwd><kwd><named-content xmlns:xlink="http://www.w3.org/1999/xlink" content-type="order">Hypocreales</named-content></kwd><kwd><named-content xmlns:xlink="http://www.w3.org/1999/xlink" content-type="family">Nectriaceae</named-content></kwd></kwd-group><mixed-citation publication-type="journal"><person-group><name><surname>Zeng</surname><given-names>Zhao-Qing</given-names></name><name><surname>Zhuang</surname><given-names>Wen-Ying</given-names></name></person-group><article-title>The genera <italic><tp:taxon-name><tp:taxon-name-part taxon-name-part-type="genus" reg="Rugonectria">Rugonectria</tp:taxon-name-part></tp:taxon-name></italic> and <italic><tp:taxon-name><tp:taxon-name-part taxon-name-part-type="genus" reg="Thelonectria">Thelonectria</tp:taxon-name-part></tp:taxon-name></italic> (<tp:taxon-name><tp:taxon-name-part taxon-name-part-type="order">Hypocreales</tp:taxon-name-part></tp:taxon-name>, <tp:taxon-name><tp:taxon-name-part taxon-name-part-type="family">Nectriaceae</tp:taxon-name-part></tp:taxon-name>) in China</article-title><source>MycoKeys</source><day>01</day><month>7</month><year>2019</year><volume>55</volume><fpage>101</fpage><lpage>120</lpage><pub-id pub-id-type="doi">10.3897/mycokeys.55.34527</pub-id></mixed-citation></tp:treatment-meta><tp:nomenclature><tp:taxon-name>
              <tp:taxon-name-part taxon-name-part-type="genus" reg="Thelonectria">Thelonectria</tp:taxon-name-part>
              <tp:taxon-name-part taxon-name-part-type="species" reg="sinensis">sinensis</tp:taxon-name-part>
            </tp:taxon-name><tp:taxon-authority>(J. Luo &amp; W.Y. Zhuang) Z.Q. Zeng &amp; W.Y. Zhuang, Phytotaxa 85(1): 18, 2013</tp:taxon-authority><tp:nomenclature-citation-list><tp:nomenclature-citation><tp:taxon-name>
                  <tp:taxon-name-part taxon-name-part-type="genus" reg="Neonectria"/>
                  <tp:taxon-name-part taxon-name-part-type="species" reg="sinensis"/>
                </tp:taxon-name><comment>≡ <tp:taxon-name><tp:taxon-name-part taxon-name-part-type="genus" reg="Neonectria">Neonectria</tp:taxon-name-part><tp:taxon-name-part taxon-name-part-type="species" reg="sinensis">sinensis</tp:taxon-name-part></tp:taxon-name> J. Luo &amp; W.Y. Zhuang, Mycologia 102(1): 147, 2010. </comment></tp:nomenclature-citation></tp:nomenclature-citation-list></tp:nomenclature><tp:treatment-sec sec-type="Specimen examined" id="SECID0EOJAI"><title>Specimen examined.</title><p>CHINA. Hubei, Shennongjia, alt. 1700 m, on bark of a coniferous (?) tree, 17 September 2003, X.M. Zhang, Y.Z. Wang Z108 (<abbrev xmlns:xlink="http://www.w3.org/1999/xlink" content-type="institution" xlink:title="Herbarium Mycologicum Academiae Sinicae" id="ABBRID0EUJAI" xlink:type="simple">HMAS</abbrev> 183186), ex-type culture: <abbrev xmlns:xlink="http://www.w3.org/1999/xlink" content-type="institution" xlink:title="Herbarium Mycologicum Academiae Sinicae" id="ABBRID0EZJAI" xlink:type="simple">HMAS</abbrev> 173255.</p></tp:treatment-sec><tp:treatment-sec sec-type="Sequences" id="SECID0E5JAI"><title>Sequences.</title><p><abbrev xmlns:xlink="http://www.w3.org/1999/xlink" xlink:title="α-actin" id="ABBRID0EEKAI" xlink:type="simple">ACT</abbrev> (<ext-link xmlns:xlink="http://www.w3.org/1999/xlink" ext-link-type="gen" xlink:href="MF669048" xlink:type="simple">MF669048</ext-link>), <abbrev xmlns:xlink="http://www.w3.org/1999/xlink" xlink:title="internal transcribed spacer" id="ABBRID0EIKAI" xlink:type="simple">ITS</abbrev> (<ext-link xmlns:xlink="http://www.w3.org/1999/xlink" ext-link-type="gen" xlink:href="FJ560441" xlink:type="simple">FJ560441</ext-link>), <abbrev xmlns:xlink="http://www.w3.org/1999/xlink" xlink:title="nuclear ribosomal large subunit" id="ABBRID0EMKAI" xlink:type="simple">LSU</abbrev> (<ext-link xmlns:xlink="http://www.w3.org/1999/xlink" ext-link-type="gen" xlink:href="FJ560436" xlink:type="simple">FJ560436</ext-link>) and RPB1 (<ext-link xmlns:xlink="http://www.w3.org/1999/xlink" ext-link-type="gen" xlink:href="MF669060" xlink:type="simple">MF669060</ext-link>).</p></tp:treatment-sec><tp:treatment-sec sec-type="habitat" id="SECID0EQKAI"><title>Habitat.</title><p>On bark of a coniferous (?) tree.</p></tp:treatment-sec><tp:treatment-sec sec-type="distribution" id="SECID0EVKAI"><title>Distribution.</title><p>Asia (China).</p></tp:treatment-sec><tp:treatment-sec sec-type="notes" id="SECID0E1KAI"><title>Notes.</title><p>The species was originally placed in <italic><tp:taxon-name><tp:taxon-name-part taxon-name-part-type="genus" reg="Neonectria">Neonectria</tp:taxon-name-part></tp:taxon-name></italic> by <xref ref-type="bibr" rid="B16">Luo and Zhuang (2010)</xref>. The anatomic structures and DNA data support its placement in <italic><tp:taxon-name><tp:taxon-name-part taxon-name-part-type="genus" reg="Thelonectria">Thelonectria</tp:taxon-name-part></tp:taxon-name></italic> (<xref ref-type="bibr" rid="B37">Zeng and Zhuang 2013</xref>).</p></tp:treatment-sec><ref-list><ref id="B16"><mixed-citation xmlns:xlink="http://www.w3.org/1999/xlink" xlink:type="simple"><person-group><name name-style="western"><surname>Luo</surname><given-names>J</given-names></name><name name-style="western"><surname>Zhuang</surname><given-names>WY</given-names></name></person-group> (<year>2010</year>) <article-title>Three new species of <italic><tp:taxon-name><tp:taxon-name-part taxon-name-part-type="genus">Neonectria</tp:taxon-name-part></tp:taxon-name></italic> (<tp:taxon-name><tp:taxon-name-part taxon-name-part-type="family">Nectriaceae</tp:taxon-name-part></tp:taxon-name>, <tp:taxon-name><tp:taxon-name-part taxon-name-part-type="order">Hypocreales</tp:taxon-name-part></tp:taxon-name>) with notes on their phylogenetic positions.</article-title><source>Mycologia</source><volume>102</volume>: <fpage>142</fpage>–<lpage>152</lpage>. <ext-link xlink:type="simple" ext-link-type="doi" xlink:href="10.3852/08-224">https://doi.org/10.3852/08-224</ext-link></mixed-citation></ref><ref id="B37"><mixed-citation xmlns:xlink="http://www.w3.org/1999/xlink" xlink:type="simple"><person-group><name name-style="western"><surname>Zeng</surname><given-names>ZQ</given-names></name><name name-style="western"><surname>Zhuang</surname><given-names>WY</given-names></name></person-group> (<year>2013</year>) <article-title>Four new taxa of <italic><tp:taxon-name><tp:taxon-name-part taxon-name-part-type="genus">Ilyonectria</tp:taxon-name-part></tp:taxon-name></italic> and <italic><tp:taxon-name><tp:taxon-name-part taxon-name-part-type="genus">Thelonectria</tp:taxon-name-part></tp:taxon-name></italic> (<tp:taxon-name><tp:taxon-name-part taxon-name-part-type="family">Nectriaceae</tp:taxon-name-part></tp:taxon-name>) revealed by morphology and combined ITS and β-tubulin sequence data.</article-title><source>Phytotaxa</source><volume>85</volume>: <fpage>15</fpage>–<lpage>25</lpage>. <ext-link xlink:type="simple" ext-link-type="doi" xlink:href="10.11646/phytotaxa.85.1.3">https://doi.org/10.11646/phytotaxa.85.1.3</ext-link></mixed-citation></ref></ref-list></tp:taxon-treatment>
