# Supplementary material for: The genera Rugonectria and Thelonectria (Hypocreales, Nectriaceae) in China
Source: MycoKeys. 2019 Jul 1;55:101–20. doi: 10.3897/mycokeys.55.34527 (PMC6614169; doi:10.3897/mycokeys.55.34527)
Supplement: XML Treatment for Thelonectria veuillotiana [file mycokeys.55.34527-treatment16.xml]

<!DOCTYPE tp:taxon-treatment
  PUBLIC "-//TaxonX//DTD Taxonomic Treatment Publishing DTD v0 20100105//EN" "tax-treatment-NSO.dtd">
<tp:taxon-treatment xmlns:tp="http://www.plazi.org/taxpub"><tp:treatment-meta><kwd-group><label>Taxon classification</label><kwd><named-content xmlns:xlink="http://www.w3.org/1999/xlink" content-type="kingdom">Fungi</named-content></kwd><kwd><named-content xmlns:xlink="http://www.w3.org/1999/xlink" content-type="order">Hypocreales</named-content></kwd><kwd><named-content xmlns:xlink="http://www.w3.org/1999/xlink" content-type="family">Nectriaceae</named-content></kwd></kwd-group><mixed-citation publication-type="journal"><person-group><name><surname>Zeng</surname><given-names>Zhao-Qing</given-names></name><name><surname>Zhuang</surname><given-names>Wen-Ying</given-names></name></person-group><article-title>The genera <italic><tp:taxon-name><tp:taxon-name-part taxon-name-part-type="genus" reg="Rugonectria">Rugonectria</tp:taxon-name-part></tp:taxon-name></italic> and <italic><tp:taxon-name><tp:taxon-name-part taxon-name-part-type="genus" reg="Thelonectria">Thelonectria</tp:taxon-name-part></tp:taxon-name></italic> (<tp:taxon-name><tp:taxon-name-part taxon-name-part-type="order">Hypocreales</tp:taxon-name-part></tp:taxon-name>, <tp:taxon-name><tp:taxon-name-part taxon-name-part-type="family">Nectriaceae</tp:taxon-name-part></tp:taxon-name>) in China</article-title><source>MycoKeys</source><day>01</day><month>7</month><year>2019</year><volume>55</volume><fpage>101</fpage><lpage>120</lpage><pub-id pub-id-type="doi">10.3897/mycokeys.55.34527</pub-id></mixed-citation></tp:treatment-meta><tp:nomenclature><tp:taxon-name>
              <tp:taxon-name-part taxon-name-part-type="genus" reg="Thelonectria">Thelonectria</tp:taxon-name-part>
              <tp:taxon-name-part taxon-name-part-type="species" reg="veuillotiana">veuillotiana</tp:taxon-name-part>
            </tp:taxon-name><tp:taxon-authority>(Sacc. &amp; Roum.) P. Chaverri &amp; C. Salgado, Stud. Mycol. 68: 77, 2011</tp:taxon-authority><tp:nomenclature-citation-list><tp:nomenclature-citation><tp:taxon-name>
                  <tp:taxon-name-part taxon-name-part-type="genus" reg="Nectria"/>
                  <tp:taxon-name-part taxon-name-part-type="species" reg="veuillotiana"/>
                </tp:taxon-name><comment>≡ <tp:taxon-name><tp:taxon-name-part taxon-name-part-type="genus" reg="Nectria">Nectria</tp:taxon-name-part><tp:taxon-name-part taxon-name-part-type="species" reg="veuillotiana">veuillotiana</tp:taxon-name-part></tp:taxon-name> Sacc. &amp; Roum., Rev. Mycol. 2: 189, 1880. </comment></tp:nomenclature-citation><tp:nomenclature-citation><tp:taxon-name>
                  <tp:taxon-name-part taxon-name-part-type="genus" reg="Neonectria"/>
                  <tp:taxon-name-part taxon-name-part-type="species" reg="veuillotiana"/>
                </tp:taxon-name><comment>≡ <tp:taxon-name><tp:taxon-name-part taxon-name-part-type="genus" reg="Neonectria">Neonectria</tp:taxon-name-part><tp:taxon-name-part taxon-name-part-type="species" reg="veuillotiana">veuillotiana</tp:taxon-name-part></tp:taxon-name> (Sacc. &amp; Roum.) Mantiri &amp; Samuels, Canda. J. Bot. 79: 339, 2001. </comment></tp:nomenclature-citation></tp:nomenclature-citation-list></tp:nomenclature><tp:treatment-sec sec-type="material" id="SECID0EUNAI"><title>Specimens examined.</title><p>CHINA. Anhui, Jinzhai, Tiantangzhai, alt. 1000 m, on bark, 24 August 2011, W.Y. Zhuang, H.D. Zheng, Z.Q. Zeng, S.L. Chen 7869 (<abbrev xmlns:xlink="http://www.w3.org/1999/xlink" content-type="institution" xlink:title="Herbarium Mycologicum Academiae Sinicae" id="ABBRID0E1NAI" xlink:type="simple">HMAS</abbrev> 266577). Hubei, Shennongjia, alt. 1200 m, on rotten twigs associated with other fungi, 15 September 2004, W.Y. Zhuang, Y. Nong 5686 (<abbrev xmlns:xlink="http://www.w3.org/1999/xlink" content-type="institution" xlink:title="Herbarium Mycologicum Academiae Sinicae" id="ABBRID0E6NAI" xlink:type="simple">HMAS</abbrev> 98332); Shennongjia, alt. 1700 m, on bark associated with other fungi, 15 September 2003, X.M. Zhang, Y. Z. Wang Z196 (<abbrev xmlns:xlink="http://www.w3.org/1999/xlink" content-type="institution" xlink:title="Herbarium Mycologicum Academiae Sinicae" id="ABBRID0EEOAI" xlink:type="simple">HMAS</abbrev> 183188); Xingshan, Longmenhe, alt. 1800 m, on rotten twigs associated with other fungi, 18 September 2004, W.Y. Zhuang, Y. Nong 5832 (<abbrev xmlns:xlink="http://www.w3.org/1999/xlink" content-type="institution" xlink:title="Herbarium Mycologicum Academiae Sinicae" id="ABBRID0EJOAI" xlink:type="simple">HMAS</abbrev> 99207). Jilin, Changbaishan, alt. 800 m, on rotten twigs, 27 July 2012, T. Bau, W.Y. Zhuang, H.D. Zheng, Z.Q. Zeng, Z.X. Zhu, F. Ren 8246 (<abbrev xmlns:xlink="http://www.w3.org/1999/xlink" content-type="institution" xlink:title="Herbarium Mycologicum Academiae Sinicae" id="ABBRID0EOOAI" xlink:type="simple">HMAS</abbrev> 266579); Jiaohe, Qianjin forest farm, alt. 450 m, on rotten twigs, 23 July 2012, T. Bau, W.Y. Zhuang, Z.Q. Zeng, H.D. Zheng, Z.X. Zhu, F. Ren 8087b (<abbrev xmlns:xlink="http://www.w3.org/1999/xlink" content-type="institution" xlink:title="Herbarium Mycologicum Academiae Sinicae" id="ABBRID0ETOAI" xlink:type="simple">HMAS</abbrev> 266578). Yunnan, Tengchong, on rotten twigs associated with other fungi, 16 September 2003, W.P. Wu W7095 (<abbrev xmlns:xlink="http://www.w3.org/1999/xlink" content-type="institution" xlink:title="Herbarium Mycologicum Academiae Sinicae" id="ABBRID0EYOAI" xlink:type="simple">HMAS</abbrev> 183568).</p></tp:treatment-sec><tp:treatment-sec sec-type="Sequences" id="SECID0E4OAI"><title>Sequences.</title><p><abbrev xmlns:xlink="http://www.w3.org/1999/xlink" xlink:title="internal transcribed spacer" id="ABBRID0EDPAI" xlink:type="simple">ITS</abbrev> (<ext-link xmlns:xlink="http://www.w3.org/1999/xlink" ext-link-type="gen" xlink:href="HM054151" xlink:type="simple">HM054151</ext-link>) and <abbrev xmlns:xlink="http://www.w3.org/1999/xlink" xlink:title="nuclear ribosomal large subunit" id="ABBRID0EHPAI" xlink:type="simple">LSU</abbrev> (<ext-link xmlns:xlink="http://www.w3.org/1999/xlink" ext-link-type="gen" xlink:href="HM042437" xlink:type="simple">HM042437</ext-link>).</p></tp:treatment-sec><tp:treatment-sec sec-type="habitat" id="SECID0ELPAI"><title>Habitat.</title><p>On bark of deciduous trees, <italic><tp:taxon-name><tp:taxon-name-part taxon-name-part-type="genus" reg="Eucalyptus">Eucalyptus</tp:taxon-name-part></tp:taxon-name></italic> sp., <italic><tp:taxon-name><tp:taxon-name-part taxon-name-part-type="genus" reg="Fagus">Fagus</tp:taxon-name-part></tp:taxon-name></italic> sp., <italic><tp:taxon-name><tp:taxon-name-part taxon-name-part-type="genus" reg="Gleditschia">Gleditschia</tp:taxon-name-part><tp:taxon-name-part taxon-name-part-type="species" reg="triacanthos">triacanthos</tp:taxon-name-part></tp:taxon-name></italic>, <italic><tp:taxon-name><tp:taxon-name-part taxon-name-part-type="genus" reg="Salix">Salix</tp:taxon-name-part></tp:taxon-name></italic> sp.</p></tp:treatment-sec><tp:treatment-sec sec-type="distribution" id="SECID0ERQAI"><title>Distribution.</title><p>Asia (China), Europe (France and Germany), Azores Islands.</p></tp:treatment-sec><tp:treatment-sec sec-type="notes" id="SECID0EWQAI"><title>Notes.</title><p>The species was first placed in <italic><tp:taxon-name><tp:taxon-name-part taxon-name-part-type="genus" reg="Nectria">Nectria</tp:taxon-name-part></tp:taxon-name></italic>, then in <italic><tp:taxon-name><tp:taxon-name-part taxon-name-part-type="genus" reg="Neonectria">Neonectria</tp:taxon-name-part></tp:taxon-name></italic> (<xref ref-type="bibr" rid="B17">Mantiri et al. 2001</xref>) and recently transferred to <italic><tp:taxon-name><tp:taxon-name-part taxon-name-part-type="genus" reg="Thelonectria">Thelonectria</tp:taxon-name-part></tp:taxon-name></italic> by <xref ref-type="bibr" rid="B6">Chaverri et al. (2011)</xref>. It occurs on bark of recently killed trees, rarely on wood or leaves and is cosmopolitan in distribution (<xref ref-type="bibr" rid="B2">Brayford and Samuels 1993</xref>; <xref ref-type="bibr" rid="B39">Zhuang 2013</xref>).</p></tp:treatment-sec><ref-list><ref id="B17"><mixed-citation xmlns:xlink="http://www.w3.org/1999/xlink" xlink:type="simple"><person-group><name name-style="western"><surname>Mantiri</surname><given-names>FR</given-names></name><name name-style="western"><surname>Samuels</surname><given-names>GJ</given-names></name><name name-style="western"><surname>Rahe</surname><given-names>JE</given-names></name><name name-style="western"><surname>Honda</surname><given-names>BM</given-names></name></person-group> (<year>2001</year>) <article-title>Phylogenetic relationships in <italic><tp:taxon-name><tp:taxon-name-part taxon-name-part-type="genus">Neonectria</tp:taxon-name-part></tp:taxon-name></italic> species having <italic><tp:taxon-name><tp:taxon-name-part taxon-name-part-type="genus">Cylindrocarpon</tp:taxon-name-part></tp:taxon-name></italic> anamorphs inferred from mitochondrial ribosomal DNA sequences.</article-title><source>Canadian Journal of Botany</source><volume>79</volume>: <fpage>334</fpage>–<lpage>340</lpage>. <ext-link xlink:type="simple" ext-link-type="doi" xlink:href="10.1139/b01-002">https://doi.org/10.1139/b01-002</ext-link></mixed-citation></ref><ref id="B6"><mixed-citation xmlns:xlink="http://www.w3.org/1999/xlink" xlink:type="simple"><person-group><name name-style="western"><surname>Chaverri</surname><given-names>P</given-names></name><name name-style="western"><surname>Salgado</surname><given-names>C</given-names></name><name name-style="western"><surname>Hirooka</surname><given-names>Y</given-names></name><name name-style="western"><surname>Rossman</surname><given-names>AY</given-names></name><name name-style="western"><surname>Samuels</surname><given-names>GJ</given-names></name></person-group> (<year>2011</year>) <article-title>Delimitation of <italic><tp:taxon-name><tp:taxon-name-part taxon-name-part-type="genus">Neonectria</tp:taxon-name-part></tp:taxon-name></italic> and <italic><tp:taxon-name><tp:taxon-name-part taxon-name-part-type="genus">Cylindrocarpon</tp:taxon-name-part></tp:taxon-name></italic> (<tp:taxon-name><tp:taxon-name-part taxon-name-part-type="family">Nectriaceae</tp:taxon-name-part></tp:taxon-name>, <tp:taxon-name><tp:taxon-name-part taxon-name-part-type="order">Hypocreales</tp:taxon-name-part></tp:taxon-name>, <tp:taxon-name><tp:taxon-name-part taxon-name-part-type="phylum">Ascomycota</tp:taxon-name-part></tp:taxon-name>) and related genera with <italic><tp:taxon-name><tp:taxon-name-part taxon-name-part-type="genus">Cylindrocarpon</tp:taxon-name-part></tp:taxon-name></italic>-like anamorphs.</article-title><source>Studies in Mycology</source><volume>68</volume>: <fpage>57</fpage>–<lpage>68</lpage>. <ext-link xlink:type="simple" ext-link-type="doi" xlink:href="10.3114/sim.2011.68.03">https://doi.org/10.3114/sim.2011.68.03</ext-link></mixed-citation></ref><ref id="B2"><mixed-citation xmlns:xlink="http://www.w3.org/1999/xlink" xlink:type="simple"><person-group><name name-style="western"><surname>Brayford</surname><given-names>D</given-names></name><name name-style="western"><surname>Samuels</surname><given-names>GJ</given-names></name></person-group> (<year>1993</year>) <article-title>Some didymosporous species of <italic><tp:taxon-name><tp:taxon-name-part taxon-name-part-type="genus">Nectria</tp:taxon-name-part></tp:taxon-name></italic> with nonmicroconidial <italic><tp:taxon-name><tp:taxon-name-part taxon-name-part-type="genus">Cylindrocarpon</tp:taxon-name-part></tp:taxon-name></italic> anamorphs.</article-title><source>Mycologia</source><volume>85</volume>: <fpage>612</fpage>–<lpage>637</lpage>. <ext-link xlink:type="simple" ext-link-type="doi" xlink:href="10.2307/3760508">https://doi.org/10.2307/3760508</ext-link></mixed-citation></ref><ref id="B39"><mixed-citation xmlns:xlink="http://www.w3.org/1999/xlink" xlink:type="simple"><person-group><name name-style="western"><surname>Zhuang</surname><given-names>WY</given-names></name></person-group> (<year>2013</year>) <source>Flora fungorum sinicorum (Vol. 47). <tp:taxon-name><tp:taxon-name-part taxon-name-part-type="family">Nectriaceae</tp:taxon-name-part></tp:taxon-name> et <tp:taxon-name><tp:taxon-name-part taxon-name-part-type="family">Bionectriaceae</tp:taxon-name-part></tp:taxon-name>.</source><publisher-name>Science Press</publisher-name>, <publisher-loc>Beijing</publisher-loc>, <size units="page">162 pp</size>. [in Chinese]</mixed-citation></ref></ref-list></tp:taxon-treatment>
