# Supplementary material for: The genera Rugonectria and Thelonectria (Hypocreales, Nectriaceae) in China
Source: MycoKeys. 2019 Jul 1;55:101–20. doi: 10.3897/mycokeys.55.34527 (PMC6614169; doi:10.3897/mycokeys.55.34527)
Supplement: XML Treatment for Thelonectria yunnanica [file mycokeys.55.34527-treatment17.xml]

<!DOCTYPE tp:taxon-treatment
  PUBLIC "-//TaxonX//DTD Taxonomic Treatment Publishing DTD v0 20100105//EN" "tax-treatment-NSO.dtd">
<tp:taxon-treatment xmlns:tp="http://www.plazi.org/taxpub"><tp:treatment-meta><kwd-group><label>Taxon classification</label><kwd><named-content xmlns:xlink="http://www.w3.org/1999/xlink" content-type="kingdom">Fungi</named-content></kwd><kwd><named-content xmlns:xlink="http://www.w3.org/1999/xlink" content-type="order">Hypocreales</named-content></kwd><kwd><named-content xmlns:xlink="http://www.w3.org/1999/xlink" content-type="family">Nectriaceae</named-content></kwd></kwd-group><mixed-citation publication-type="journal"><person-group><name><surname>Zeng</surname><given-names>Zhao-Qing</given-names></name><name><surname>Zhuang</surname><given-names>Wen-Ying</given-names></name></person-group><article-title>The genera <italic><tp:taxon-name><tp:taxon-name-part taxon-name-part-type="genus" reg="Rugonectria">Rugonectria</tp:taxon-name-part></tp:taxon-name></italic> and <italic><tp:taxon-name><tp:taxon-name-part taxon-name-part-type="genus" reg="Thelonectria">Thelonectria</tp:taxon-name-part></tp:taxon-name></italic> (<tp:taxon-name><tp:taxon-name-part taxon-name-part-type="order">Hypocreales</tp:taxon-name-part></tp:taxon-name>, <tp:taxon-name><tp:taxon-name-part taxon-name-part-type="family">Nectriaceae</tp:taxon-name-part></tp:taxon-name>) in China</article-title><source>MycoKeys</source><day>01</day><month>7</month><year>2019</year><volume>55</volume><fpage>101</fpage><lpage>120</lpage><pub-id pub-id-type="doi">10.3897/mycokeys.55.34527</pub-id></mixed-citation></tp:treatment-meta><tp:nomenclature><tp:taxon-name>
              <tp:taxon-name-part taxon-name-part-type="genus" reg="Thelonectria">Thelonectria</tp:taxon-name-part>
              <tp:taxon-name-part taxon-name-part-type="species" reg="yunnanica">yunnanica</tp:taxon-name-part>
            </tp:taxon-name><tp:taxon-authority>Z.Q. Zeng &amp; W.Y. Zhuang, Phytotaxa 85(1): 19, 2013</tp:taxon-authority></tp:nomenclature><tp:treatment-sec sec-type="Specimen examined" id="SECID0EETAI"><title>Specimen examined.</title><p>CHINA. Yunnan, Baoshan, on bark of an unidentified tree, 15 October 2003, W.P. Wu W7122 (<abbrev xmlns:xlink="http://www.w3.org/1999/xlink" content-type="institution" xlink:title="Herbarium Mycologicum Academiae Sinicae" id="ABBRID0EKTAI" xlink:type="simple">HMAS</abbrev> 183564), ex-type culture: <abbrev xmlns:xlink="http://www.w3.org/1999/xlink" content-type="institution" xlink:title="Herbarium Mycologicum Academiae Sinicae" id="ABBRID0EPTAI" xlink:type="simple">HMAS</abbrev> 188567.</p></tp:treatment-sec><tp:treatment-sec sec-type="Sequences" id="SECID0EUTAI"><title>Sequences.</title><p><abbrev xmlns:xlink="http://www.w3.org/1999/xlink" xlink:title="α-actin" id="ABBRID0E1TAI" xlink:type="simple">ACT</abbrev> (<ext-link xmlns:xlink="http://www.w3.org/1999/xlink" ext-link-type="gen" xlink:href="MF669049" xlink:type="simple">MF669049</ext-link>), <abbrev xmlns:xlink="http://www.w3.org/1999/xlink" xlink:title="internal transcribed spacer" id="ABBRID0E5TAI" xlink:type="simple">ITS</abbrev> (<ext-link xmlns:xlink="http://www.w3.org/1999/xlink" ext-link-type="gen" xlink:href="FJ560438" xlink:type="simple">FJ560438</ext-link>), <abbrev xmlns:xlink="http://www.w3.org/1999/xlink" xlink:title="nuclear ribosomal large subunit" id="ABBRID0ECUAI" xlink:type="simple">LSU</abbrev> (<ext-link xmlns:xlink="http://www.w3.org/1999/xlink" ext-link-type="gen" xlink:href="MF669055" xlink:type="simple">MF669055</ext-link>) and RPB1 (<ext-link xmlns:xlink="http://www.w3.org/1999/xlink" ext-link-type="gen" xlink:href="MF669061" xlink:type="simple">MF669061</ext-link>).</p></tp:treatment-sec><tp:treatment-sec sec-type="habitat" id="SECID0EGUAI"><title>Habitat.</title><p>On bark.</p></tp:treatment-sec><tp:treatment-sec sec-type="distribution" id="SECID0ELUAI"><title>Distribution.</title><p>Asia (China).</p></tp:treatment-sec><tp:treatment-sec sec-type="notes" id="SECID0EQUAI"><title>Notes.</title><p><italic><tp:taxon-name><tp:taxon-name-part taxon-name-part-type="genus" reg="Thelonectria">Thelonectria</tp:taxon-name-part><tp:taxon-name-part taxon-name-part-type="species" reg="yunnanica">yunnanica</tp:taxon-name-part></tp:taxon-name></italic> is only known from the type locality. It is phylogenetically related to <italic><tp:taxon-name><tp:taxon-name-part taxon-name-part-type="genus" reg="Thelonectria">T.</tp:taxon-name-part><tp:taxon-name-part taxon-name-part-type="species" reg="ostrina">ostrina</tp:taxon-name-part></tp:taxon-name></italic> (Figure <xref ref-type="fig" rid="F1">1</xref>). However, <italic><tp:taxon-name><tp:taxon-name-part taxon-name-part-type="genus" reg="Thelonectria">T.</tp:taxon-name-part><tp:taxon-name-part taxon-name-part-type="species" reg="ostrina">ostrina</tp:taxon-name-part></tp:taxon-name></italic> has a perithecial wall 25–40 μm while those of <italic><tp:taxon-name><tp:taxon-name-part taxon-name-part-type="genus" reg="Thelonectria">T.</tp:taxon-name-part><tp:taxon-name-part taxon-name-part-type="species" reg="yunnanica">yunnanica</tp:taxon-name-part></tp:taxon-name></italic> are thicker 49–71 μm and have asci that are (56–)67–86(−98) × 7–12 μm while those of <italic><tp:taxon-name><tp:taxon-name-part taxon-name-part-type="genus" reg="Thelonectria">T.</tp:taxon-name-part><tp:taxon-name-part taxon-name-part-type="species" reg="yunnanica">yunnanica</tp:taxon-name-part></tp:taxon-name></italic> are larger, 87–120 × 8.2–9.6 μm. Unlike <italic><tp:taxon-name><tp:taxon-name-part taxon-name-part-type="genus" reg="Thelonectria">T.</tp:taxon-name-part><tp:taxon-name-part taxon-name-part-type="species" reg="yunnanica">yunnanica</tp:taxon-name-part></tp:taxon-name></italic>, <italic><tp:taxon-name><tp:taxon-name-part taxon-name-part-type="genus" reg="Thelonectria">T.</tp:taxon-name-part><tp:taxon-name-part taxon-name-part-type="species" reg="ostrina">ostrina</tp:taxon-name-part></tp:taxon-name></italic> does not forming microconidia in culture (<xref ref-type="bibr" rid="B37">Zeng and Zhuang 2013</xref>; <xref ref-type="bibr" rid="B26">Salgado-Salazar et al. 2015</xref>).</p></tp:treatment-sec><tp:treatment-sec><!--Section generated to contain objects referenced in tp:taxon-treatment.--><fig id="F1" position="float" orientation="portrait"><label>Figure 1.</label><caption><p>A Maximum Parsimony tree inferred from the combined <abbrev xmlns:xlink="http://www.w3.org/1999/xlink" xlink:title="α-actin" id="ABBRID0EJEAG" xlink:type="simple">ACT</abbrev>, <abbrev xmlns:xlink="http://www.w3.org/1999/xlink" xlink:title="internal transcribed spacer" id="ABBRID0ENEAG" xlink:type="simple">ITS</abbrev>, <abbrev xmlns:xlink="http://www.w3.org/1999/xlink" xlink:title="nuclear ribosomal large subunit" id="ABBRID0EREAG" xlink:type="simple">LSU</abbrev> and RPB1 sequences. <italic><tp:taxon-name><tp:taxon-name-part taxon-name-part-type="genus" reg="Cosmospora">Cosmospora</tp:taxon-name-part><tp:taxon-name-part taxon-name-part-type="species" reg="coccinea">coccinea</tp:taxon-name-part></tp:taxon-name></italic> and <italic><tp:taxon-name><tp:taxon-name-part taxon-name-part-type="genus" reg="Nectria">Nectria</tp:taxon-name-part><tp:taxon-name-part taxon-name-part-type="species" reg="cinnabarina">cinnabarina</tp:taxon-name-part></tp:taxon-name></italic> were used as outgroup taxa. <abbrev xmlns:xlink="http://www.w3.org/1999/xlink" xlink:title="Maximum Likelihood bootstrap proportion" id="ABBRID0ELFAG" xlink:type="simple">MLBP</abbrev> (left) and <abbrev xmlns:xlink="http://www.w3.org/1999/xlink" xlink:title="Maximum Parsimony bootstrap proportion" id="ABBRID0EPFAG" xlink:type="simple">MPBP</abbrev> (middle) above 50%, <abbrev xmlns:xlink="http://www.w3.org/1999/xlink" xlink:title="Bayesian Inference posterior probability" id="ABBRID0ETFAG" xlink:type="simple">BIPP</abbrev> (right) above 90% are indicated at nodes.</p></caption><graphic xmlns:xlink="http://www.w3.org/1999/xlink" xlink:href="mycokeys-55-101-g001.jpg" position="float" orientation="portrait" xlink:type="simple" id="oo_314519.jpg"/></fig></tp:treatment-sec><ref-list><ref id="B37"><mixed-citation xmlns:xlink="http://www.w3.org/1999/xlink" xlink:type="simple"><person-group><name name-style="western"><surname>Zeng</surname><given-names>ZQ</given-names></name><name name-style="western"><surname>Zhuang</surname><given-names>WY</given-names></name></person-group> (<year>2013</year>) <article-title>Four new taxa of <italic><tp:taxon-name><tp:taxon-name-part taxon-name-part-type="genus">Ilyonectria</tp:taxon-name-part></tp:taxon-name></italic> and <italic><tp:taxon-name><tp:taxon-name-part taxon-name-part-type="genus">Thelonectria</tp:taxon-name-part></tp:taxon-name></italic> (<tp:taxon-name><tp:taxon-name-part taxon-name-part-type="family">Nectriaceae</tp:taxon-name-part></tp:taxon-name>) revealed by morphology and combined ITS and β-tubulin sequence data.</article-title><source>Phytotaxa</source><volume>85</volume>: <fpage>15</fpage>–<lpage>25</lpage>. <ext-link xlink:type="simple" ext-link-type="doi" xlink:href="10.11646/phytotaxa.85.1.3">https://doi.org/10.11646/phytotaxa.85.1.3</ext-link></mixed-citation></ref><ref id="B26"><mixed-citation xmlns:xlink="http://www.w3.org/1999/xlink" xlink:type="simple"><person-group><name name-style="western"><surname>Salgado-Salazar</surname><given-names>C</given-names></name><name name-style="western"><surname>Rossman</surname><given-names>AY</given-names></name><name name-style="western"><surname>Samuels</surname><given-names>GJ</given-names></name><name name-style="western"><surname>Hirooka</surname><given-names>Y</given-names></name><name name-style="western"><surname>Sanchez</surname><given-names>RM</given-names></name><name name-style="western"><surname>Chaverri</surname><given-names>P</given-names></name></person-group> (<year>2015</year>) <article-title>Phylogeny and taxonomic revision of <italic><tp:taxon-name><tp:taxon-name-part taxon-name-part-type="genus">Thelonectria</tp:taxon-name-part><tp:taxon-name-part taxon-name-part-type="species">discophora</tp:taxon-name-part></tp:taxon-name></italic> (<tp:taxon-name><tp:taxon-name-part taxon-name-part-type="phylum">Ascomycota</tp:taxon-name-part></tp:taxon-name>, <tp:taxon-name><tp:taxon-name-part taxon-name-part-type="order">Hypocreales</tp:taxon-name-part></tp:taxon-name>, <tp:taxon-name><tp:taxon-name-part taxon-name-part-type="family">Nectriaceae</tp:taxon-name-part></tp:taxon-name>) species complex.</article-title><source>Fungal Diversity</source><volume>70</volume>: <fpage>1</fpage>–<lpage>29</lpage>. <ext-link xlink:type="simple" ext-link-type="doi" xlink:href="10.1007/s13225-014-0280-y">https://doi.org/10.1007/s13225-014-0280-y</ext-link></mixed-citation></ref></ref-list></tp:taxon-treatment>
