# Supplementary material for: The genera Rugonectria and Thelonectria (Hypocreales, Nectriaceae) in China
Source: MycoKeys. 2019 Jul 1;55:101–20. doi: 10.3897/mycokeys.55.34527 (PMC6614169; doi:10.3897/mycokeys.55.34527)
Supplement: XML Treatment for Thelonectria jungneri [file mycokeys.55.34527-treatment18.xml]

<!DOCTYPE tp:taxon-treatment
  PUBLIC "-//TaxonX//DTD Taxonomic Treatment Publishing DTD v0 20100105//EN" "tax-treatment-NSO.dtd">
<tp:taxon-treatment xmlns:tp="http://www.plazi.org/taxpub"><tp:treatment-meta><kwd-group><label>Taxon classification</label><kwd><named-content xmlns:xlink="http://www.w3.org/1999/xlink" content-type="kingdom">Fungi</named-content></kwd><kwd><named-content xmlns:xlink="http://www.w3.org/1999/xlink" content-type="order">Hypocreales</named-content></kwd><kwd><named-content xmlns:xlink="http://www.w3.org/1999/xlink" content-type="family">Nectriaceae</named-content></kwd></kwd-group><mixed-citation publication-type="journal"><person-group><name><surname>Zeng</surname><given-names>Zhao-Qing</given-names></name><name><surname>Zhuang</surname><given-names>Wen-Ying</given-names></name></person-group><article-title>The genera <italic><tp:taxon-name><tp:taxon-name-part taxon-name-part-type="genus" reg="Rugonectria">Rugonectria</tp:taxon-name-part></tp:taxon-name></italic> and <italic><tp:taxon-name><tp:taxon-name-part taxon-name-part-type="genus" reg="Thelonectria">Thelonectria</tp:taxon-name-part></tp:taxon-name></italic> (<tp:taxon-name><tp:taxon-name-part taxon-name-part-type="order">Hypocreales</tp:taxon-name-part></tp:taxon-name>, <tp:taxon-name><tp:taxon-name-part taxon-name-part-type="family">Nectriaceae</tp:taxon-name-part></tp:taxon-name>) in China</article-title><source>MycoKeys</source><day>01</day><month>7</month><year>2019</year><volume>55</volume><fpage>101</fpage><lpage>120</lpage><pub-id pub-id-type="doi">10.3897/mycokeys.55.34527</pub-id></mixed-citation></tp:treatment-meta><tp:nomenclature><tp:taxon-name>
              <tp:taxon-name-part taxon-name-part-type="genus" reg="Thelonectria">Thelonectria</tp:taxon-name-part>
              <tp:taxon-name-part taxon-name-part-type="species" reg="jungneri">jungneri</tp:taxon-name-part>
            </tp:taxon-name><tp:taxon-authority>(Henn.) P. Chaverri &amp; C. Salgado, in Chaverri, Salgado, Hirooka, Rossman &amp; Samuels, Stud. Mycol. 68: 76, 2011</tp:taxon-authority><tp:nomenclature-citation-list><tp:nomenclature-citation><tp:taxon-name>
                  <tp:taxon-name-part taxon-name-part-type="genus" reg="Nectria"/>
                  <tp:taxon-name-part taxon-name-part-type="species" reg="jungneri"/>
                </tp:taxon-name><comment>≡ <tp:taxon-name><tp:taxon-name-part taxon-name-part-type="genus" reg="Nectria">Nectria</tp:taxon-name-part><tp:taxon-name-part taxon-name-part-type="species" reg="jungneri">jungneri</tp:taxon-name-part></tp:taxon-name> Henn., Bot. Jb. 22: 75, 1895. </comment></tp:nomenclature-citation><tp:nomenclature-citation><tp:taxon-name>
                  <tp:taxon-name-part taxon-name-part-type="genus" reg="Neonectria"/>
                  <tp:taxon-name-part taxon-name-part-type="species" reg="jungneri"/>
                </tp:taxon-name><comment>≡ <tp:taxon-name><tp:taxon-name-part taxon-name-part-type="genus" reg="Neonectria">Neonectria</tp:taxon-name-part><tp:taxon-name-part taxon-name-part-type="species" reg="jungneri">jungneri</tp:taxon-name-part></tp:taxon-name> (Henn.) Samuels &amp; Brayford, Mycologia 96(3): 580, 2004. </comment></tp:nomenclature-citation><tp:nomenclature-citation><tp:taxon-name>
                  <tp:taxon-name-part taxon-name-part-type="genus" reg="Macronectria"/>
                  <tp:taxon-name-part taxon-name-part-type="species" reg="jungneri"/>
                </tp:taxon-name><comment>≡ <tp:taxon-name><tp:taxon-name-part taxon-name-part-type="genus" reg="Macronectria">Macronectria</tp:taxon-name-part><tp:taxon-name-part taxon-name-part-type="species" reg="jungneri">jungneri</tp:taxon-name-part></tp:taxon-name> (Henn.) C. Salgado &amp; P. Chaverri, in Salgado-Salazar, Rossman &amp; Chaverri, Fungal Diversity 80: 448, 2016. </comment></tp:nomenclature-citation></tp:nomenclature-citation-list></tp:nomenclature><tp:treatment-sec sec-type="Specimen examined" id="SECID0EH1AI"><title>Specimen examined.</title><p>CHINA. Guangdong, Dinghushan, on rotten twigs associated with other fungi, 9 October 1998, W.P. Wu W1871-2 (<abbrev xmlns:xlink="http://www.w3.org/1999/xlink" content-type="institution" xlink:title="Herbarium Mycologicum Academiae Sinicae" id="ABBRID0EN1AI" xlink:type="simple">HMAS</abbrev> 183155).</p></tp:treatment-sec><tp:treatment-sec sec-type="habitat" id="SECID0ES1AI"><title>Habitat.</title><p>On various woody substrates, as well as other plant organic matter.</p></tp:treatment-sec><tp:treatment-sec sec-type="distribution" id="SECID0EX1AI"><title>Distribution.</title><p>Africa (Cameroon), Americas (Brazil, Costa Rica), Asia (China), possibly pantropical.</p></tp:treatment-sec><tp:treatment-sec sec-type="notes" id="SECID0E31AI"><title>Notes.</title><p>This fungus was originally described as <italic><tp:taxon-name><tp:taxon-name-part taxon-name-part-type="genus" reg="Nectria">Nectria</tp:taxon-name-part><tp:taxon-name-part taxon-name-part-type="species" reg="jungneri">jungneri</tp:taxon-name-part></tp:taxon-name></italic> and was transferred to <italic><tp:taxon-name><tp:taxon-name-part taxon-name-part-type="genus" reg="Neonectria">Neonectria</tp:taxon-name-part></tp:taxon-name></italic> (<xref ref-type="bibr" rid="B3">Brayford et al. 2004</xref>) and <italic><tp:taxon-name><tp:taxon-name-part taxon-name-part-type="genus" reg="Thelonectria">Thelonectria</tp:taxon-name-part></tp:taxon-name></italic> (<xref ref-type="bibr" rid="B6">Chaverri et al. 2011</xref>). The recent work by <xref ref-type="bibr" rid="B27">Salgado-Salazar et al. (2016)</xref> indicated that it belongs to a separate genus <italic><tp:taxon-name><tp:taxon-name-part taxon-name-part-type="genus" reg="Macronectria">Macronectria</tp:taxon-name-part></tp:taxon-name></italic> C. Salgado &amp; P. Chaverri.</p></tp:treatment-sec><ref-list><ref id="B3"><mixed-citation xmlns:xlink="http://www.w3.org/1999/xlink" xlink:type="simple"><person-group><name name-style="western"><surname>Brayford</surname><given-names>D</given-names></name><name name-style="western"><surname>Honda</surname><given-names>BM</given-names></name><name name-style="western"><surname>Mantiri</surname><given-names>FR</given-names></name><name name-style="western"><surname>Samuels</surname><given-names>GJ</given-names></name></person-group> (<year>2004</year>) <article-title><italic><tp:taxon-name><tp:taxon-name-part taxon-name-part-type="genus">Neonectria</tp:taxon-name-part></tp:taxon-name></italic> and <italic><tp:taxon-name><tp:taxon-name-part taxon-name-part-type="genus">Cylindrocarpon</tp:taxon-name-part></tp:taxon-name></italic>: the <italic><tp:taxon-name><tp:taxon-name-part taxon-name-part-type="genus">Nectria</tp:taxon-name-part><tp:taxon-name-part taxon-name-part-type="species">mammoidea</tp:taxon-name-part></tp:taxon-name></italic> group and species lacking microconidia.</article-title><source>Mycologia</source><volume>96</volume>: <fpage>572</fpage>–<lpage>597</lpage>. <ext-link xlink:type="simple" ext-link-type="doi" xlink:href="10.1080/15572536.2005.11832955">https://doi.org/10.1080/15572536.2005.11832955</ext-link></mixed-citation></ref><ref id="B6"><mixed-citation xmlns:xlink="http://www.w3.org/1999/xlink" xlink:type="simple"><person-group><name name-style="western"><surname>Chaverri</surname><given-names>P</given-names></name><name name-style="western"><surname>Salgado</surname><given-names>C</given-names></name><name name-style="western"><surname>Hirooka</surname><given-names>Y</given-names></name><name name-style="western"><surname>Rossman</surname><given-names>AY</given-names></name><name name-style="western"><surname>Samuels</surname><given-names>GJ</given-names></name></person-group> (<year>2011</year>) <article-title>Delimitation of <italic><tp:taxon-name><tp:taxon-name-part taxon-name-part-type="genus">Neonectria</tp:taxon-name-part></tp:taxon-name></italic> and <italic><tp:taxon-name><tp:taxon-name-part taxon-name-part-type="genus">Cylindrocarpon</tp:taxon-name-part></tp:taxon-name></italic> (<tp:taxon-name><tp:taxon-name-part taxon-name-part-type="family">Nectriaceae</tp:taxon-name-part></tp:taxon-name>, <tp:taxon-name><tp:taxon-name-part taxon-name-part-type="order">Hypocreales</tp:taxon-name-part></tp:taxon-name>, <tp:taxon-name><tp:taxon-name-part taxon-name-part-type="phylum">Ascomycota</tp:taxon-name-part></tp:taxon-name>) and related genera with <italic><tp:taxon-name><tp:taxon-name-part taxon-name-part-type="genus">Cylindrocarpon</tp:taxon-name-part></tp:taxon-name></italic>-like anamorphs.</article-title><source>Studies in Mycology</source><volume>68</volume>: <fpage>57</fpage>–<lpage>68</lpage>. <ext-link xlink:type="simple" ext-link-type="doi" xlink:href="10.3114/sim.2011.68.03">https://doi.org/10.3114/sim.2011.68.03</ext-link></mixed-citation></ref><ref id="B27"><mixed-citation xmlns:xlink="http://www.w3.org/1999/xlink" xlink:type="simple"><person-group><name name-style="western"><surname>Salgado-Salazar</surname><given-names>C</given-names></name><name name-style="western"><surname>Rossman</surname><given-names>AY</given-names></name><name name-style="western"><surname>Chaverri</surname><given-names>P</given-names></name></person-group> (<year>2016</year>) <article-title>The genus <italic><tp:taxon-name><tp:taxon-name-part taxon-name-part-type="genus">Thelonectria</tp:taxon-name-part></tp:taxon-name></italic> (<tp:taxon-name><tp:taxon-name-part taxon-name-part-type="family">Nectriaceae</tp:taxon-name-part></tp:taxon-name>, <tp:taxon-name><tp:taxon-name-part taxon-name-part-type="order">Hypocreales</tp:taxon-name-part></tp:taxon-name>, <tp:taxon-name><tp:taxon-name-part taxon-name-part-type="phylum">Ascomycota</tp:taxon-name-part></tp:taxon-name>) and closely related species with cylindrocarpon-like asexual states.</article-title><source>Fungal Diversity</source><volume>80</volume>: <fpage>411</fpage>–<lpage>455</lpage>. <ext-link xlink:type="simple" ext-link-type="doi" xlink:href="10.1007/s13225-016-0365-x">https://doi.org/10.1007/s13225-016-0365-x</ext-link></mixed-citation></ref></ref-list></tp:taxon-treatment>
